# Supplementary material for: Taking stock of the availability and functions of National Ethics Committees worldwide
Source: BMC Med Ethics. 2021 May 10;22:56. doi: 10.1186/s12910-021-00614-6 (PMC8108348; doi:10.1186/s12910-021-00614-6)
Supplement: Supplementary file 1 — Additional file 1: Data set on NEC functions and published opinion documents. [file 12910_2021_614_MOESM1_ESM.xlsx]

## Sheet: NECs
Country	CommitteeName	Website	Income Group	Region	CommitteeFunctions
Albania	Albanian National Bioethics Committee		Upper middle income	EURO	National Bioethics Committee (non-research)
Algeria	Comité d'Ethique et de Déontologie, Thematic Agency of Research in Health Sciences	https://www.atrss.dz/membres.php?id=23	Upper middle income	AFRO	National Research Ethics Review Committee (protocol review)
Andorra	El Comitè Nacional de Bioètica d'Andorra (CNBA)	https://www.salut.ad/cnba	High income	EURO	National Bioethics Committee (non-research); National Research Ethics Committee (policy development)
Argentina	Comité de Ética en Investigación; El Instituto Nacional Central Único Coordinador de Ablación e Implante (INCUCAI)	https://www.argentina.gob.ar/salud/incucai/comite-etica-investigacion	Upper middle income	PAHO	National Research Ethics Review Committee (protocol review)
Argentina	National Committee of Ethics in Science and Technology (Comité Nacional de Ética en la Ciencia y la Tecnología)	http://www.cecte.gov.ar	Upper middle income	PAHO	National Bioethics Committee (non-research); National Research Ethics Committee (policy development)
Argentina	Comité de Bioética, El Instituto Nacional Central Único Coordinador de Ablación e Implante (INCUCAI)	https://www.argentina.gob.ar/salud/incucai/comite-bioetica	Upper middle income	PAHO	National Bioethics Committee (non-research); National Research Ethics Committee (policy development)
Armenia	National Center of Bioethics		Upper middle income	EURO	National Bioethics Committee (non-research)
Australia	Australian Health Ethics Committee (NHMRC)	https://www.nhmrc.gov.au/about-us/leadership-and-governance/committees/australian-health-ethics-committee-ahec	High income	WPRO	National Bioethics Committee (non-research)
Australia	Australian Research Integrity Committee	https://www.nhmrc.gov.au/research-policy/research-integrity/australian-research-integrity-committee-aric	High income	WPRO	National Research Ethics Review Committee (protocol review)
Austria	The Bioethics Commission	https://www.bundeskanzleramt.gv.at/en/topics/bioethics-commission.html	High income	EURO	National Bioethics Committee (non-research)
Bangladesh	National Research Ethics Committee (NREC)	https://bmrcbd.org/index.php ; https://bmrcbd.org/committee_popup/ethics_Committee.html	Lower middle income	SEARO	National Research Ethics Review Committee (protocol review)
Belarus	National Bioethics Committee of the Republic of Belarus		Upper middle income	EURO	National Bioethics Committee (non-research)
Belgium	Belgian Advisory Committee on Bioethics	https://www.health.belgium.be/en/belgian-advisory-committee-bioethics	High income	EURO	National Bioethics Committee (non-research)
Benin	National Ethics Committee for Research in Health (Comite National pour l'Ethique de la recherche en sante, CNERS)	http://www.ethique-sante.org	Low income	AFRO	National Research Ethics Review Committee (protocol review)
Bolivia	Comité Naciónal de Bioética		Lower middle income	PAHO	National Bioethics Committee (non-research); National Research Ethics Review Committee (protocol review)
Botswana	Ministry of Health Research and Development Committee		Upper middle income	AFRO	unknown
Brazil	Comissão Nacional de Ética em Pesquisa (CONEP)	http://www.conselho.saude.gov.br/Web_comissoes/conep/index.html	Upper middle income	PAHO	National Research Ethics Review Committee (protocol review)
Brunei Darussalam	Ministry of Health	http://www.moh.gov.bn/Pages/Home.aspx	High income	WPRO	National Bioethics Committee (non-research)
Burkina Faso	Comité national d'éthique pour la recherche en santé		Low income	AFRO	National Research Ethics Review Committee (protocol review)
Cambodia	Ministry of Health	www.moh.gov.kh	Lower middle income	WPRO	National Bioethics Committee (non-research)
Canada	Standing Committee on Ethics, Canadian Institutes of Health Research (CIHR)	http://www.cihr-irsc.gc.ca/e/2859.html	High income	PAHO	National Research Ethics Committee (policy development)
Canada	Commission de l'éthique de la science et de la technologie (CEST)	http://www.ethique.gouv.qc.ca/	High income	PAHO	National Bioethics Committee (non-research)
Chile	Oficina de Bioética, Ministerio de Salud	http://ish.redsalud.gob.cl/	High income	PAHO	National Bioethics Committee (non-research)
China	Ministry of Health	http://www.gov.cn/fwxx/bw/wsb/	Upper middle income	WPRO	National Bioethics Committee (non-research)
China	Ethics Committee, Chinese Center for Disease Control and Prevention	http://www.chinacdc.cn/kjxm/	Upper middle income	WPRO	National Research Ethics Review Committee (protocol review)
Costa Rica	Consejo Nacional de Investigación en Salud (CONIS)	https://www.ministeriodesalud.go.cr/index.php/consejos/conis	Upper middle income	PAHO	National Research Ethics Review Committee (protocol review)
Cuba	Comité Nacional Cubano de Bioética (Cuban National Committee for Bioethics)	http://www.cncu.cu/comit-nacional-de-bio-tica	Upper middle income	PAHO	National Bioethics Committee (non-research)
Cyprus	Cyprus National Committee on Bioethics	http://www.bioethics.gov.cy	High income	EURO	National Bioethics Committee (non-research)
Cyprus	Cyprus National Research Ethics Committees	http://www.bioethics.gov.cy/Moh/cnbc/cnbc.nsf/dmlrec_en/dmlrec_en?OpenDocument	High income	EURO	National Research Ethics Review Committee (protocol review)
Czech Republic	The Bioethics Commission of the Research and Development Council	https://www.vyzkum.cz/FrontClanek.aspx?idsekce=15908	High income	EURO	National Bioethics Committee (non-research)
Czech Republic	Central Ethics Committee of the Ministry of Health of the Czech Republic (Centralni Etická Komise Pri Ministerstvu Zdravotnictvi Ceske Republiky)	https://ppo.mzcr.cz/workGroup/1	High income	EURO	National Research Ethics Committee (policy development)
Dem. Rep. of Congo	Comité National d'Éthique de la Santé (CNES)		Low income	AFRO	National Research Ethics Review Committee (protocol review)
Denmark	Danish Council on Ethics	http://www.etiskraad.dk	High income	EURO	National Bioethics Committee (non-research)
Denmark	The Danish National Committee on Health Research Ethics	http://en.nvk.dk/	High income	EURO	National Research Ethics Review Committee (protocol review)
Dominican Republic	Comisiòn Nacional de Bioetica(National Bioethics Commission)	http://www.unesco.org/new/es/office-in-montevideo/social-and-human-sciences/bioethics/network-of-lac-national-bioethics-committees/cnb-de-republica-dominicana/	Upper middle income	PAHO	National Bioethics Committee (non-research)
Dominican Republic	El Consejo Nacional de Bioética en Salud (CONABIOS)	http://conabios.gob.do/	Upper middle income	PAHO	National Research Ethics Review Committee (protocol review)
Ecuador	Comité Nacional de Bioética del Ecuador (Ecuador National Commission for Bioethics)	https://www.salud.gob.ec/comision-nacional-de-bioetica-en-salud-cnbs/#	Upper middle income	PAHO	National Bioethics Committee (non-research); National Research Ethics Committee (policy development)
Egypt	Egyptian National Bioethics Committee	http://www.egnatcom.org.eg	Lower middle income	EMRO	National Bioethics Committee (non-research)
El Salvador	Comite Nacional de Etica de Investigación en Salud	http://www.cneis.org.sv/cneis/	Lower middle income	PAHO	National Research Ethics Review Committee (protocol review)
El Salvador	Comision Nacional de Bioetica De El Salvador	https://es-la.facebook.com/pages/category/Cause/Comision-Nacional-De-Bioetica-De-El-Salvador-692446924292308/	Lower middle income	PAHO	National Bioethics Committee (non-research)
Estonia	Estonian Council of Bioethics	http://www.eetikakeskus.ut.ee/260565	High income	EURO	National Bioethics Committee (non-research)
Estonia	Research Ethics Committee of the National Institute for Health Development (NIHD REC)	https://www.tai.ee/en/about-us/tallinn-medical-research-ethics-commitee	High income	EURO	National Research Ethics Review Committee (protocol review)
Ethiopia	Ethics Liaison Office, Ethiopian Public Health Institute	http://www.ephi.gov.et/index.php/services/2016-12-14-11-40-54	Low income	AFRO	unknown
Fiji	Fiji National Research Ethics Review Committee	http://www.health.gov.fj/	Upper middle income	WPRO	unknown
Finland	The National Advisory Board on Social Welfare and Health Care Ethics (ETENE)	https://etene.fi/etusivu	High income	EURO	National Bioethics Committee (non-research)
Finland	National Advisory Board on Research Ethics (Tutkimuseettinenneuvottelukunta)	https://tukija.fi/en/frontpage	High income	EURO	National Research Ethics Review Committee (protocol review)
Finland	National Advisory Board for Biotechnology (BTNK)	http://www.btnk.fi/en/contact.html	High income	EURO	National Bioethics Committee (non-research)
France	Comité Consultatif National d'Ethique pour les sciences de la vie at de la santé (The National Consultative Ethics Committee for Health and Life Sciences)	http://www.ccne-ethique.fr	High income	EURO	National Bioethics Committee (non-research)
Gambia	Gambia Government/MRC Joint Ethics Committee	https://www.mrc.gm/scientific-coordinating-committee/	Low income	AFRO	National Research Ethics Review Committee (protocol review)
Georgia	National Bioethics Council of Georgia, NBCG		Upper middle income	EURO	National Bioethics Committee (non-research)
Germany	The German Ethics Council	http://www.ethikrat.org	High income	EURO	National Bioethics Committee (non-research)
Ghana	Ghana Health Service Ethical Review Committee (GHSERC)	https://www.ghanahealthservice.org/division-scat.php?ghsdid=11&ghsscid=66#	Lower middle income	AFRO	National Research Ethics Review Committee (protocol review)
Greece	Hellenic National Bioethics Commission	http://www.bioethics.gr	High income	EURO	National Bioethics Committee (non-research)
Guinea	Comité National d’Ethique pour la Recherche en Santé (CNERS)	https://cners-guinee.org/	Low income	AFRO	National Research Ethics Review Committee (protocol review)
Hungary	Egészségügyi Tudományos Tanács Tudományos és Kutatásetikai Bizottsága, ETT TUKEB (Scientific and Research Ethics Committee of the Medical Research Council)	https://ett.aeek.hu/en/secretariat/	High income	EURO	National Research Ethics Committee (policy development)
Iceland	National Bioethics Committee of Iceland	http://www.visindasidanefnd.is/	High income	EURO	National Research Ethics Review Committee (protocol review)
India	Bioethics Unit, Indian Council of Medical Research	http://ethics.ncdirindia.org/	Lower middle income	SEARO	National Research Ethics Committee (policy development); National Research Ethics Review Committee (protocol review)
India	National Ethics Committee, Ministry of Science and Technology, Department of Biotechnology	http://dbtindia.gov.in/genesis-and-implementation	Lower middle income	SEARO	National Research Ethics Review Committee (protocol review)
Indonesia	National Commission on Ethics of Health		Lower middle income	SEARO	National Research Ethics Committee (policy development)
Iran (Islamic Rep.)	National Committee for Ethics in Biomedical Research	http://ethics.research.ac.ir/IndexEn.php	Upper middle income	EMRO	National Research Ethics Review Committee (protocol review)
Ireland	National Advisory Committee on Bioethics	https://health.gov.ie/national-advisory-committee-on-bioethics/	High income	EURO	National Bioethics Committee (non-research)
Israel	Bioethics Advisory Committee of The Israel Academy of Sciences and Humanities	https://www.academy.ac.il/?nodeId=1087	High income	EURO	National Bioethics Committee (non-research)
Italy	Italian Committee for Bioethics	http://www.governo.it/bioetica/index.html	High income	EURO	National Bioethics Committee (non-research)
Jamaica	National Bioethics Committee of Jamaica	https://jncunesco.gov.jm/bioethics/	Upper middle income	PAHO	National Bioethics Committee (non-research)
Japan	Bioethics Council Safety Committee for Science and Technology	http://www.lifescience.mext.go.jp/bioethics	High income	WPRO	National Research Ethics Committee (policy development)
Kazakhstan	Central Ethical Commission of the Ministry of Health of the Republic of Kazakhstan	http://rcrz.kz/index.php/ru/?option=com_content&view=article&id=152	Upper middle income	EURO	National Research Ethics Review Committee (protocol review)
Kenya	Bioethics Programme, Kenya National Commission for UNESCO	https://unesco.go.ke/programme/bioethics/	Lower middle income	AFRO	National Bioethics Committee (non-research)
Latvia	Central Medical Ethics Committee	http://www.vm.gov.lv/lv/nozare/centrala_medicinas_etikas_komiteja/	High income	EURO	National Research Ethics Review Committee (protocol review)
Latvia	Genome Research Council	http://www.biomed.lu.lv/lv/par-mums/saistitas-organizacijas/genoma-izpetes-padome/	High income	EURO	National Research Ethics Review Committee (protocol review)
Lebanon	Comité Consultatif National Libanais d'Ethique pour les Sciences de la Vie et de la Santé (CCNLE) (Lebanese Ethics Advisory Committee for Health and Life Sciences)	http://ccnle.org.lb/	Upper middle income	EMRO	National Bioethics Committee (non-research)
Lithuania	Lithuanian Bioethics Committee	http://bioetika.sam.lt/index.php?-1876243809	High income	EURO	National Bioethics Committee (non-research); National Research Ethics Committee (policy development)
Luxembourg	Commission Nationale d'Ethique (CNE)	http://www.cne.public.lu/	High income	EURO	National Bioethics Committee (non-research)
Luxembourg	Comité National dÈthique de Recherche	https://www.cner.lu/en-gb/	High income	EURO	National Research Ethics Review Committee (protocol review)
Malawi	National Health Sciences Research Committee	https://www.ncst.mw/?page_id=366	Low income	AFRO	National Research Ethics Review Committee (protocol review)
Mali	Le Comité d'Ethique, Institut National de Recherche en Santé Publique	https://www.gfmer.ch/Activites_internationales_Fr/INSRP.htm	Low income	AFRO	National Research Ethics Review Committee (protocol review)
Mali	Centre National d'Ethique pour la Santé et les Science	http://mail.cnom.sante.gov.ml/index.php?option=com_content&task=view&id=81&Itemid=70	Low income	AFRO	unknown
Malta	Bioethics Consultative Committee	https://deputyprimeminister.gov.mt/en/regcounc/Bioethics-Committee/Pages/CommitteeMembers.aspx	High income	EURO	National Bioethics Committee (non-research)
Mexico	Comisión Nacional de Bioética (National Bioethics Commission)	https://www.gob.mx/salud/conbioetica	Upper middle income	PAHO	National Bioethics Committee (non-research); National Research Ethics Committee (policy development)
Moldova	The National Center of Bioethics		Lower middle income	EURO	National Bioethics Committee (non-research)
Montenegro	Ministry of Science		Upper middle income	EURO	National Research Ethics Review Committee (protocol review)
Nepal	Nepal Health Research Council	http://nhrc.gov.np/ethics/ethical-review-board/	Low income	SEARO	National Research Ethics Committee (policy development); National Research Ethics Review Committee (protocol review)
Netherlands	The Health Council of the Netherlands	https://www.healthcouncil.nl/	High income	EURO	National Bioethics Committee (non-research)
New Zealand	National Ethics Advisory Committee (NEAC)	http://www.neac.health.govt.nz	High income	WPRO	National Research Ethics Committee (policy development)
New Zealand	Health and Disability Ethics Committees	https://ethics.health.govt.nz/home	High income	WPRO	National Research Ethics Review Committee (protocol review)
Nigeria	National Ethics Committee of Nigeria	http://www.nhrec.net/nhrec/	Lower middle income	AFRO	National Research Ethics Committee (policy development)
Norway	The Norwegian National Committees for Research Ethics	http://www.etikkom.no/en/In-English/	High income	EURO	National Research Ethics Review Committee (protocol review)
Oman	Research and Ethical Review Committee, Ministry of Health	https://mohcsr.gov.om/research-and-ethical-review-approve-committee-rerac/	High income	EMRO	National Research Ethics Review Committee (protocol review)
Pakistan	National Bioethics Committee	http://nbcpakistan.org.pk/index.html	Lower middle income	EMRO	National Bioethics Committee (non-research); National Research Ethics Review Committee (protocol review)
Panama	Comisión Nacional de Bioética de la Investigación	https://cnbi.senacyt.gob.pa/	High income	PAHO	National Research Ethics Review Committee (protocol review)
Peru	Comité Institucional de Ética en Investigación	https://web.ins.gob.pe/es/comites-del-ins/comite-institucional-de-etica-en-investigacion	Upper middle income	PAHO	National Research Ethics Review Committee (protocol review)
Peru	Comité Naciónal de Bioética del Consejo Naciónal de Salud	http://www.minsa.gob.pe/cns/?op=1	Upper middle income	PAHO	National Bioethics Committee (non-research); National Research Ethics Committee (policy development)
Philippines	Philippine National Ethics Committee	http://nec.pchrd.dost.gov.ph/index.php	Lower middle income	WPRO	National Research Ethics Review Committee (protocol review)
Philippines	Philippine Health Research Ethics Board	http://www.ethics.healthresearch.ph/	Lower middle income	WPRO	National Research Ethics Committee (policy development)
Poland	Bioethics Commission, Ministry of Health	https://www.gov.pl/web/zdrowie/komisje-bioetyczne	High income	EURO	National Research Ethics Review Committee (protocol review)
Portugal	Conselho Nacional de Ética para as Ciências da Vida (National Council of Ethics for the Life Sciences)	www.cnecv.pt	High income	EURO	National Bioethics Committee (non-research)
Republic of Korea	National Bioethics Committee		High income	WPRO	National Bioethics Committee (non-research)
Romania	Comisia Naţională a României pentru UNESCO	http://www.cnr-unesco.ro	Upper middle income	EURO	National Bioethics Committee (non-research)
Russian Federation	Russian Committee For Bioethics	http://www.bioethics.ru/eng/	Upper middle income	EURO	National Bioethics Committee (non-research)
Rwanda	Rwanda National Ethics Committee	http://www.rnecrwanda.org/	Low income	AFRO	National Research Ethics Review Committee (protocol review)
San Marino	Comitato sammarinese di bioetica (CSB) (Comité saint-marinais de bioéthique)	http://www.sanita.sm/on-line/home/bioetica/comitato-sammarinese-di-bioetica.html	High income	EURO	National Bioethics Committee (non-research); National Research Ethics Review Committee (protocol review)
Saudi Arabia	National Committee for Medical and Bio Ethics	http://bioethics.kacst.edu.sa/About.aspx?lang=en-US	High income	EMRO	National Research Ethics Committee (policy development)
Senegal	Conseil national de recherche en santé (CNRS)	http://www.sante.gouv.sn/	Lower middle income	AFRO	National Research Ethics Review Committee (protocol review)
Serbia	The National Committee for Bioethics of Unesco Commission of the Republic of Serbia		Upper middle income	EURO	National Bioethics Committee (non-research)
Singapore	Bioethics Advisory Committee	http://www.bioethics-singapore.org	High income	WPRO	National Research Ethics Committee (policy development)
Slovakia	Ethics Committee at the Ministry of Health of the Slovak Republic (Etická komisia Ministerstva zdravotníctva Slovenskej republiky	https://www.health.gov.sk/?eticka-komisia	High income	EURO	National Bioethics Committee (non-research)
Slovenia	National Medical Ethics Committee	http://www.kme-nmec.si/	High income	EURO	National Bioethics Committee (non-research)
South Africa	South African Medical Research Council Ethics Committee	http://www.mrc.ac.za/research/ethics/about	Upper middle income	AFRO	National Research Ethics Review Committee (protocol review)
South Africa	The National Health Research Ethics Council	http://www.doh.gov.za/nhrec	Upper middle income	AFRO	National Bioethics Committee (non-research)
Spain	The Spanish Bioethics Committee (Comité de Bioética de España)	http://www.comitedebioetica.es/	High income	EURO	National Bioethics Committee (non-research)
Sri Lanka	Working Committee on Biotechnology & Bioethics, National Science Foundation	http://www.nsf.ac.lk/index.php/the-nsf-/working-committees/505.html	Upper middle income	SEARO	National Bioethics Committee (non-research)
Sudan	National Health Research Ethics Review Committee, Department of Research, Ministry of Health.	http://www.fmoh.gov.sd/	Low income	EMRO	National Research Ethics Review Committee (protocol review)
Sweden	Swedish National Council on Medical Ethics	http://www.smer.se	High income	EURO	National Bioethics Committee (non-research); National Research Ethics Committee (policy development)
Switzerland	Swiss National Advisory Commission on Biomedical Ethics (NEK-CNE)	http://www.nek-cne.ch	High income	EURO	National Bioethics Committee (non-research)
Switzerland	Federal Ethics Committee on Non-Human Biotechnology ECNH	http://www.ekah.admin.ch	High income	EURO	National Bioethics Committee (non-research)
Tunisia	Comité National d'Ethique Médicale de Tunisie	http://www.comiteethique.rns.tn	Lower middle income	EMRO	National Bioethics Committee (non-research); National Research Ethics Committee (policy development)
Turkey	Turkish National Commission for UNESCO	http://www.unesco.org.tr/	Upper middle income	EURO	National Bioethics Committee (non-research)
Uganda	Uganda National Council for Science and Technology	http://www.uncst.go.ug	Low income	AFRO	National Research Ethics Committee (policy development)
Ukraine	Committee on Bioethics under National Academy of Sciences of Ukraine		Lower middle income	EURO	unknown
United Kingdom, Northern Ireland	Nuffield Council on Bioethics	http://www.nuffieldbioethics.org	High income	EURO	National Bioethics Committee (non-research); National Research Ethics Committee (policy development)
United Kingdom, Northern Ireland	National Research Ethics Service	http://www.corec.org.uk	High income	EURO	National Research Ethics Committee (policy development)
Uruguay	Comisión de Bioética y Calidad Integra de Atención en Salud	https://www.gub.uy/ministerio-salud-publica/comisiones	High income	PAHO	National Research Ethics Review Committee (protocol review)
Uzbekistan	Uzbekistan Bioethics Committee		Lower middle income	EURO	National Bioethics Committee (non-research)
Ireland	Irish Council for Bioethics (inactive since 2010)		High income	EURO	National Bioethics Committee (non-research)
USA	Presidential Commission for the Study of Bioethical Issues (inactive since 2017)	http://www.bioethics.gov/https://bioethicsarchive.georgetown.edu/pcsbi/node/851.html	High income	PAHO	National Bioethics Committee (non-research); National Research Ethics Committee (policy development)

## Sheet: Opinions
Title	Document Language	Topic (english)	Topic (Document Language)	Context	Publication year	Country	url	English Version Title (if available and document language is not English)	English Version URL (if available and document language is not English)	Alternative Language Available I	URL to Alternative Language I	Alternative Language Available II	URL to Alternative Language II	Region	Income Group
Argentina Addendum Investigaciones realizadas en instituciones cientificas publicas financiadas por organismos de FFAA de otros paises ES 2008	Spanish	research funding		research	2008	Argentina	http://www.cecte.gov.ar/pdf/62/							PAHO	Upper middle income
Argentina Analisis y recomendaciones para etica en practicas de investigacion ES 2005	Spanish	research ethics		research	2005	Argentina	http://www.cecte.gov.ar/pdf/13/							PAHO	Upper middle income
Argentina Asociacion de instituciones de investigacion cientifica y tecnologica con otros organismos para otorgamiento de premios ES 2004	Spanish	research integrity		research	2004	Argentina	http://www.cecte.gov.ar/pdf/19/							PAHO	Upper middle income
Argentina CECTE Bioseguridad en la aplicacion de la biotecnologia agropecuaria ES 2001	Spanish	biosecurity		public health	2001	Argentina	http://www.cecte.gov.ar/pdf/18/							PAHO	Upper middle income
Argentina Codigos de conducta de cientificos e instituciones Convencion sobre Prohibicion de Armas Bacteriologicas y Toxinicas ES 2005	Spanish	biosecurity		public health	2005	Argentina	http://www.cecte.gov.ar/pdf/23/							PAHO	Upper middle income
Argentina Comentarios al Proyecto de Plan Nacional de Ciencia Tecnologia e Innovacion Productiva 2004 PNCTIP ES 2003	Spanish	research ethics		research	2003	Argentina	http://www.cecte.gov.ar/pdf/17/							PAHO	Upper middle income
Argentina Comentarios sobre tres proyectos usos de tecnicas de reproduccion asistida ES 2002	Spanish	assisted reproductive technology		clinical context	2002	Argentina	http://www.cecte.gov.ar/pdf/16/							PAHO	Upper middle income
Argentina Confidencialidad de datos genetico ES 2002	Spanish	genetics and genomics		research	2002	Argentina	http://www.cecte.gov.ar/pdf/15/							PAHO	Upper middle income
Argentina Conflicto de interes en comunidades cientificas pequenas ES 2007	Spanish	conflicts of interest		research	2007	Argentina	http://www.cecte.gov.ar/pdf/14/							PAHO	Upper middle income
Argentina Consulta sobre Proyecto de Decreto MSN expediente 2002-116803-9 de creacion de Comision Nacional de Bioetica ES 2003	Spanish	ethics committees and commissions		public health	2003	Argentina	http://www.cecte.gov.ar/pdf/20/							PAHO	Upper middle income
Argentina Controversia acerca posibles riesgos por herbicida glifosato ES 2009	Spanish	environment and sustainability		public health	2009	Argentina	http://www.cecte.gov.ar/pdf/63/							PAHO	Upper middle income
Argentina Declaracion sobre Decreto 38005 ES 2005	Spanish	nanotechnology		research	2005	Argentina	http://www.cecte.gov.ar/pdf/25/							PAHO	Upper middle income
Argentina El conocimiento cientifico-tecnologico y etica en cuestiones ambientales ES 2007	Spanish	environment and sustainability		public health	2007	Argentina	http://www.cecte.gov.ar/pdf/28/							PAHO	Upper middle income
Argentina Etica en acceso al conocimiento de dominio publico ES 2008	Spanish	research ethics		research	2008	Argentina	http://www.cecte.gov.ar/pdf/60/							PAHO	Upper middle income
Argentina Evaluacion de Declaracion Universal sobre Genoma Humano y Derechos del Hombre Cuestionario para Estados Miembros ES 2003	Spanish	genetics and genomics		public health	2003	Argentina	http://www.cecte.gov.ar/pdf/26/							PAHO	Upper middle income
Argentina Evaluacion del proyecto de ley Marco regulatorio para bancos de gametos provenientes de pacientes oncologicos ES 2004	Spanish	biobanking		research	2004	Argentina	http://www.cecte.gov.ar/pdf/26/							PAHO	Upper middle income
Argentina Informe y recomendaciones sobre clonacion humana ES 2004	Spanish	cloning		research	2004	Argentina	http://www.cecte.gov.ar/pdf/22/							PAHO	Upper middle income
Argentina Integridad en relaciones de comunidad cientifica anexo II ES 2002	Spanish	research integrity		research	2002	Argentina	http://www.cecte.gov.ar/pdf/45/							PAHO	Upper middle income
Argentina Integridad en relaciones de comunidad científica anexo I ES 2002	Spanish	research integrity		research	2002	Argentina	http://www.cecte.gov.ar/pdf/46/							PAHO	Upper middle income
Argentina Integridad en relaciones de comunidad cientifica ES 2002	Spanish	research integrity		research	2002	Argentina	http://www.cecte.gov.ar/pdf/47/							PAHO	Upper middle income
Argentina Investigaciones realizadas en instituciones cientificas publicas financiadas por organismos de fuerzas armadas de otros paises ES 2005	Spanish	research funding		research	2005	Argentina	http://www.cecte.gov.ar/pdf/24/							PAHO	Upper middle income
Argentina Opinion sobre recomendaciones de Comision Mundial de Etica en Conocimientos Cientificos y Tecnologicos COMEST 2003	Spanish	environment and sustainability		public health	2003	Argentina	http://www.cecte.gov.ar/pdf/36/							PAHO	Upper middle income
Argentina Proyecto de Ley sobre Funcionamiento de Comites de Etica de Investigacion en Salud ES 2006	Spanish	ethics committees and commissions		public health	2006	Argentina	http://www.cecte.gov.ar/pdf/35/							PAHO	Upper middle income
Argentina Proyecto de reglamentacion de Ley 25.467 en relacion con CECTE ES 2003	Spanish	ethics committees and commissions		public health	2003	Argentina	http://www.cecte.gov.ar/pdf/34/							PAHO	Upper middle income
Argentina Recomendacion sobre Resolucion Privacidad genetica y no discriminacion de UNESCO ES 2003	Spanish	genetics and genomics		research	2003	Argentina	http://www.cecte.gov.ar/pdf/33/							PAHO	Upper middle income
Argentina Recomendaciones sobre proyecto de Ley de Promocion de Industria Biotecnologica ES 2003	Spanish	biolaw		research	2003	Argentina	http://www.cecte.gov.ar/pdf/31/							PAHO	Upper middle income
Argentina Recomendaciones sobre Resolucion Privacidad genetica y no discriminacion de UNESCO ES 2003	Spanish	genetics and genomics		research	2003	Argentina	http://www.cecte.gov.ar/pdf/32/							PAHO	Upper middle income
Argentina Respuesta al cuestionario formulado por UNESCO Hacia una declaracion sobre normas universales en bioetica ES 2004	Spanish	bioethics (general)		other	2004	Argentina	http://www.cecte.gov.ar/pdf/30/							PAHO	Upper middle income
Argentina Segundo informe y recomendacion sobre clonacion humana ES 2004	Spanish	cloning		research	2004	Argentina	http://www.cecte.gov.ar/pdf/29/							PAHO	Upper middle income
Argentina Declaración del CECTE sobre la necesidad de ampliar los diálogos entre la ciencia y la sociedad ES undated	Spanish	public discourse and awareness		research	undated	Argentina	http://www.cecte.gov.ar/pdf/81/							PAHO	Upper middle income
Argentina Diálogos entre la ciencia, el derecho y la sociedad el debate sobre la interrupción voluntaria del embarazo ES undated	Spanish	abortion		public health	undated	Argentina	http://www.cecte.gov.ar/pdf/82/							PAHO	Upper middle income
Argentina Argentina Ética de la investigación científica tecnológica y Derecho el comienzo de la persona y el tratamiento del embrión no implantado ES 2014	Spanish	embryos in research		research	2014	Argentina	http://www.cecte.gov.ar/pdf/68/							PAHO	Upper middle income
Argentina Propuestas para la redacción de artículos del Proyecto de Reforma, Actualización y Unificación de los Códigos Civil y Comercial	Spanish	biolaw		other	undated	Argentina	http://www.cecte.gov.ar/pdf/67/							PAHO	Upper middle income
Argentina Respuesta a la consulta de la UNESCO acerca de la Recomendación sobre el Status de los Investigadores Científicos de 1974 ES 2016	Spanish	research ethics		research	2016	Argentina	http://www.cecte.gov.ar/pdf/79/							PAHO	Upper middle income
Argentina Proposiciones para una ciencia y una tecnología socialmente responsables ES 2016	Spanish	research ethics		research	2013	Argentina	http://www.cecte.gov.ar/pdf/65/							PAHO	Upper middle income
Argentina Respuesta a la consulta de la SPyP-MinCyT sobre el uso de perros en investigación y enseñanza ES 2016	Spanish	animals in research		research	2016	Argentina	http://www.cecte.gov.ar/pdf/78/							PAHO	Upper middle income
Argentina Informe a propósito de un caso de Trasplante Pulmonar con donante vivo ES 2010	Spanish	organ transplantation		public health	2010	Argentina	https://www.argentina.gob.ar/sites/default/files/01-informe_comite_bioetica_0.pdf							PAHO	Upper middle income
Argentina Declaración del Fallo Judicial Inadmisible ES 2010	Spanish	organ transplantation		public health	2010	Argentina	https://www.argentina.gob.ar/sites/default/files/02-comite_bioetica_0.pdf							PAHO	Upper middle income
Argentina recomendaciones comite de bioetica incucai ES 2005	Spanish	biobanking		research	2005	Argentina	https://www.argentina.gob.ar/sites/default/files/03-recomendaciones_comite_de_bioetica_incucai_0.pdf							PAHO	Upper middle income
Argentina anencefalia y donacion organos	Spanish	organ transplantation		public health	undated	Argentina	https://www.argentina.gob.ar/sites/default/files/04-anencefalia_y_donacion_organos_0.pdf							PAHO	Upper middle income
Argentina Intención sobre los principios eticos en la procuracion y trasplantes de organos y tejidos en países del cono sur	Spanish	organ transplantation		public health	2000	Argentina	https://www.argentina.gob.ar/sites/default/files/05-intencion_principios_cono_sur_0.pdf							PAHO	Upper middle income
Argentina etica y trasplante capitulo	Spanish	organ transplantation		public health	undated	Argentina	https://www.argentina.gob.ar/sites/default/files/06-etica_y_trasplante_capitulo_29_0.pdf							PAHO	Upper middle income
Argentina muerte encefalica	Spanish	criteria of death		clinical context	undated	Argentina	https://www.argentina.gob.ar/sites/default/files/07-muerte_encefalica_0.pdf							PAHO	Upper middle income
Argentina sobre la etica no comercializacion organos	Spanish	organ transplantation		public health	undated	Argentina	https://www.argentina.gob.ar/sites/default/files/08-sobre_la_etica_no_comercializacion_organos_0.pdf							PAHO	Upper middle income
Australia Care of people in post-coma	English	clinical ethics		clinical context	2008	Australia	https://www.nhmrc.gov.au/file/4741/download?token=4j-2cDpH							WPRO	High income
Australia Challenging Ethical Issues in Contemporary Research on Human Beings EN 2007	English	research ethics		research	2007	Australia	https://www.nhmrc.gov.au/file/2716/download?token=bwrWTIMI							WPRO	High income
Australia Guidelines Under section 95 of the Privacy Act 1988	English	research ethics		research	2015	Australia	https://www.nhmrc.gov.au/file/2176/download?token=b90VI2ZH							WPRO	High income
Australia Health care resource allocation decisions EN 1993	English	resource allocation		public health	1993	Australia	https://edit.nhmrc.gov.au/sites/default/files/2018-03/ethical-considerations-relating-to-health-care-resource-allocation-decisions.pdf							WPRO	High income
Australia Making a decision about living organ and tissue donation EN 2007	English	organ transplantation		public health	2007	Australia	https://www.nhmrc.gov.au/file/5521/download?token=sJyNXgOZ							WPRO	High income
Australia Making a decision about organ and tissue donation after death EN 2007	English	organ transplantation		public health	2007	Australia	https://www.nhmrc.gov.au/sites/default/files/documents/reports/making-decision-organ-donation.pdf							WPRO	High income
Australia Organ and tissue donation after death for transplantation EN 2007	English	organ transplantation		public health	2007	Australia	https://www.nhmrc.gov.au/file/5491/download?token=bSvGLnl2							WPRO	High income
Australia Organ and tissue donation by living donors EN 2007	English	organ transplantation		public health	2007	Australia	https://www.nhmrc.gov.au/file/5536/download?token=Jm6nWDYM							WPRO	High income
Australia People with profound brain damage EN 2008	English	clinical ethics		clinical context	2008	Australia	https://www.nhmrc.gov.au/file/4736/download?token=2bvo3qLI							WPRO	High income
Australia Section 95A Privacy Act EN 2001	English	research ethics		research	2014	Australia	https://www.nhmrc.gov.au/file/7426/download?token=fMrM1sqv							WPRO	High income
Australia National Statement on Ethical Conduct in Human Research Updated EN 2018	English	research ethics		research	2007	Australia	https://www.nhmrc.gov.au/file/9131/download?token=fjtIaWFG							WPRO	High income
Australia National Statement on Ethical Conduct in Human Research Updated EN 2015	English	research ethics		research	2007	Australia	https://www.nhmrc.gov.au/about-us/publications/national-statement-ethical-conduct-human-research							WPRO	High income
Australia Ethical guidelines on the use of assisted reproductive technology EN 2017	English	assisted reproductive technology		clinical context	2017	Australia	https://www.nhmrc.gov.au/file/3776/download?token=yx2GYZFJ							WPRO	High income
Australia Clinical Ethics Capacity Building Resource Manual EN 2015	English	clinical ethics		clinical context	2015	Australia	https://www.nhmrc.gov.au/file/2726/download?token=DZ1of7eZ							WPRO	High income
Australia Australian Health Ethics Committee Consensus Statement on Clinical Ethics EN undated	English	clinical ethics		clinical context	undated	Australia	https://www.nhmrc.gov.au/file/3696/download?token=3aeJP8go							WPRO	High income
Australia Ethical conduct in research with Aboriginal and Torres Strait Islander Peoples and communities EN 2018	English	research involving indigenous populations		research	2018	Australia	https://www.nhmrc.gov.au/file/8981/download?token=9imdAM59							WPRO	High income
Australia Keeping Research on Track II EN 2018	English	research involving indigenous populations		research	2018	Australia	https://www.nhmrc.gov.au/file/8976/download?token=kP7flxCO							WPRO	High income
Australian Code for the Responsible Conduct of Research EN 2018	English	research ethics		research	2018	Australia	https://www.nhmrc.gov.au/file/14384/download?token=UTh-EclL							WPRO	High income
Australia Guide to managing and Investigating Potential Breaches of the Australian Code for the Responsible Conduct of Research	English	research ethics		research	2018	Australia	https://www.nhmrc.gov.au/file/14385/download?token=r4Jti6WX							WPRO	High income
Australia Management of Data and Information in Research. A guide supporting the Australian Cofe for the Responsible Conduct of Research EN 2019	English	research ethics		research	2019	Australia	https://www.nhmrc.gov.au/file/14359/download?token=0FwepbdZ							WPRO	High income
Australia Ethical guidelines for organ transplantation from deceased donors	English	organ transplantation		clinical context	2016	Australia	https://www.nhmrc.gov.au/file/3221/download?token=cQZJDtoy							WPRO	High income
Australia Guidelines to promote the wellbeing of animals used for scientific purposes EN 2013	English	animals in research		research	2008	Australia	https://www.nhmrc.gov.au/file/831/download?token=M7tlBHC-							WPRO	High income
Australia Australian code for the care and use of animals for scientific purposes EN 2013	English	animals in research		research	2013	Australia	https://www.nhmrc.gov.au/file/831/download?token=M7tlBHC-							WPRO	High income
Australia Principles and guidelines for the care and use of non-human primates for scientific purposes EN 2016	English	animals in research		research	2016	Australia	https://www.nhmrc.gov.au/file/10831/download?token=HfVYvbe7							WPRO	High income
Australia A guide to the care and use of Australian native mammals in research and teaching	English	animals in research		research	2014	Australia	https://www.nhmrc.gov.au/file/2641/download?token=nLL68jjR							WPRO	High income
Austria Biobanks for medical research Amendments EN 2011	German, English	biobanking		research	2011	Austria	https://www.bundeskanzleramt.gv.at/dam/jcr:01702c56-68a2-4f17-a265-dc16ec28caac/Erg%C3%A4nzungen_des_Berichts_der_Bioethikkommission_zu_Biobanekn_d%C3%BCr_die_wissenschaftliche_Forschung_vom_14._M%C3%A4rz_2011.pdf							EURO	High income
Austria Biobanks for Medical Research EN 2007	German, English	biobanking		research	2007	Austria	https://www.bundeskanzleramt.gv.at/dam/jcr:c71aacba-715d-4e46-8148-cc95f5296b61/Biobanken_Mai2007.pdf							EURO	High income
Austria Codification of the Laws for Medical research EN 2011	German, English	biolaw		research	2011	Austria	https://www.bundeskanzleramt.gv.at/dam/jcr:b44146a0-e000-4bcc-a84f-1a3e4237250a/Stellungnahme_der_Bioethikkommission_zur_Kodifikation_des_medizinischen_Forschungsrechts_vom_10._J%C3%A4nner_2011.pdf							EURO	High income
Austria Nanotechnology EN 2007	German, English	nanotechnology		research	2007	Austria	https://www.bundeskanzleramt.gv.at/dam/jcr:df24617d-04c2-4dc6-88f2-5825d141797c/Nanotechnologie_Juni2007.pdf							EURO	High income
Austria Research on Human Embryonic Stem Cells EN 2009	German, English	stem cell research		research	2009	Austria	https://www.bundeskanzleramt.gv.at/dam/jcr:f9c1e67e-c7f5-45e7-8ba5-1e0b2ade5fab/Stellungnahme_der_Bioethikkommission__zur_Forschung_an_humanen_embryonalen_Stammzellen_vom_16._M%C3%A4rz_2009.pdf							EURO	High income
Austria Intersexuality and Transidentity EN 2017	English	intersexuality		clinical context	2017	Austria	https://www.bundeskanzleramt.gv.at/dam/jcr:e31962af-4646-4897-abc2-151ba7514426/Intersexuality_Transidentity.pdf?lang=en			German	https://www.bundeskanzleramt.gv.at/dam/jcr:33e9da27-f94c-4029-9541-070c9d2b64ff/Intersexualitaet%20und%20Transidentitaet_BF.pdf			EURO	High income
Austria Medicine and Economics EN 2018	English	resource allocation		public health	2018	Austria	https://www.bundeskanzleramt.gv.at/dam/jcr:feba43a8-50b1-4fd5-9fac-a4ece22083e8/Medicine_Economics.pdf?lang=en			German	https://www.bundeskanzleramt.gv.at/dam/jcr:82addbc9-5924-4dec-a898-100530f48ed4/Medizin_Oekonomie.pdf			EURO	High income
Austria Robots in the Care of Older People EN 201	English	robotics		public health	2018	Austria	https://www.bundeskanzleramt.gv.at/dam/jcr:abd7da80-3a20-4a5b-908a-8c2a571c7cb6/Robots_Care_Older_People.pdf?lang=en			German	https://www.bundeskanzleramt.gv.at/dam/jcr:4f5000de-5d0f-457b-ba32-2621d1c7c2ae/Pflegeroboter.pdf			EURO	High income
Austria Participatory Medicine and the Internet DE-EN 2015	German, English	digital health		public health	2015	Austria	https://www.bundeskanzleramt.gv.at/dam/jcr:d7820f89-3119-459f-950c-ba65a779991b/Participatory%20Medicine.pdf?lang=en							EURO	High income
Austria Vaccination Ethical Aspects DE-EN 2015	German, English	vaccines		public health	2015	Austria	https://www.bundeskanzleramt.gv.at/dam/jcr:360f6749-1fa8-4383-9218-4dbf4b1aecc4/Vaccination.pdf?lang=en							EURO	High income
Austria Dying With Dignity DE-EN 2015	German, English	end of life		clinical context	2015	Austria	https://www.bundeskanzleramt.gv.at/dam/jcr:83eeb9ec-3eeb-4016-a335-b9dadd80f17a/Dying%20with%20dignity.pdf?lang=en							EURO	High income
Austria Research On Persons Without The Capacity To Consent - With Special Consideration Of The Concept Of Risk DE-EN 2013	German, English	research ethics		research	2013	Austria	https://www.bundeskanzleramt.gv.at/dam/jcr:e7f8c170-0dad-4a50-beb3-8e15c5c47139/Stellungnahme_der_Bioethikkommission_zur_Forschung_an_nicht_einwilligungsf%C3%A4higen_Personen_vom_03._Juni_2013.pdf							EURO	High income
Austria Reform of the Reproductive Medicine Act DE-EN 2012	German, English	assisted reproductive technology		public health	2012	Austria	https://www.bundeskanzleramt.gv.at/dam/jcr:543a9f58-6da0-42d1-b1f7-60d34c8fd82f/Stellungnahme_der_Bioethikkommission_zur_Reform_des_Fortpflanzungsmedizinrechts_vom_02._Juli_2012.pdf							EURO	High income
Austria Recommendations for the Terminology of Medical Decisions in End-Of-Life Situations DE-EN 2011	German, English	end of life		clinical context	2011	Austria	https://www.bundeskanzleramt.gv.at/dam/jcr:6616c75d-5eb5-4f83-921e-193ea9fa5b4f/Empfehlungen_zur_Terminologie_medizinischer_Entscheidungen_am_Lebensende_vom_27._Juni_2011.pdf							EURO	High income
Austria Assistive Technologies DE-EN 2009	German, English	robotics		public health	2009	Austria	https://www.bundeskanzleramt.gv.at/dam/jcr:0c7b57d1-ffc7-4bbd-aeba-fd2a4243897f/Stellungnahme_der_Bioethikkommission_zu_Assistiven_Technologien_vom_13._Juli_2009.pdf							EURO	High income
Austria Research on Human Embryonic Stem Cells DE-EN 2009	German, English	stem cell research		research	2009	Austria	https://www.bundeskanzleramt.gv.at/dam/jcr:f9c1e67e-c7f5-45e7-8ba5-1e0b2ade5fab/Stellungnahme_der_Bioethikkommission__zur_Forschung_an_humanen_embryonalen_Stammzellen_vom_16._M%C3%A4rz_2009.pdf							EURO	High income
Belgium Acces soins santé FR 1998	French	access to healthcare		public health	1998	Belgium	https://www.health.belgium.be/sites/default/files/uploads/fields/fpshealth_theme_file/7946465/Avis%20n%C2%B07%20du%2013%20juillet%201998%20relatif%20%C3%A0%20l%E2%80%99acc%C3%A8s%20aux%20soins%20de%20sant%C3%A9.pdf	Belgium Access to health care	https://www.health.belgium.be/sites/default/files/uploads/fields/fpshealth_theme_file/opinion_7_revu_schotsmans.pdf	Dutch	https://www.health.belgium.be/sites/default/files/uploads/fields/fpshealth_theme_file/7946465/Advies%20nr.%207%20d.d.%2013%20juli%201998%20betreffende%20toegang%20tot%20zorgverstrekking.pdf	German	https://www.health.belgium.be/sites/default/files/uploads/fields/fpshealth_theme_file/gutachten_7_-_zugang_zur_gesundheitsversorgung.pdf	EURO	High income
Belgium Accouchements dans anonymat FR 1998	French	adoption and anonymous birth		public health	1998	Belgium	https://www.health.belgium.be/sites/default/files/uploads/fields/fpshealth_theme_file/7946450/Avis%20n%C2%B04%20du%2012%20janvier%201998%20concernant%20la%20probl%C3%A9matique%20des%20accouchements%20dans%20l%E2%80%99anonymat.pdf			Dutch	https://www.health.belgium.be/sites/default/files/uploads/fields/fpshealth_theme_file/7946450/Advies%20nr.%204%20d.d.%2012%20januari%201998%20betreffende%20de%20problematiek%20van%20anonieme%20bevallingen.pdf	German	https://www.health.belgium.be/sites/default/files/uploads/fields/fpshealth_theme_file/gutachten_4_-_anonyme_entbindungen.pdf	EURO	High income
Belgium L’arrêt actif de la vie des personnes incapables d’exprimer leur volonté	French	end of life		clinical context	1999	Belgium	https://www.health.belgium.be/sites/default/files/uploads/fields/fpshealth_theme_file/7948443/Avis%20n%C2%B09%20du%2022%20f%C3%A9vrier%201999%20concernant%20l%E2%80%99arr%C3%AAt%20actif%20de%20la%20vie%20des%20personnes%20incapables%20d%E2%80%99exprimer%20leur%20volont%C3%A9.pdf	Belgium Active termination of the lives of persons incapable of expressing their wishes	https://www.health.belgium.be/sites/default/files/uploads/fields/fpshealth_theme_file/opinion_9_web.pdf	Dutch	https://www.health.belgium.be/sites/default/files/uploads/fields/fpshealth_theme_file/7948443/Advies%20nr.%209%20d.d.%2022%20februari%201999%20betreffende%20het%20levensbe%C3%ABindigend%20handelen%20bij%20wilsonbekwamen.pdf	German	https://www.health.belgium.be/sites/default/files/uploads/fields/fpshealth_theme_file/7948443/Gutachten%20Nr.%209%20vom%2022.%20Februar%201999%20%C3%BCber%20aktive%20Sterbehilfe%20bei%20Personen%2C%20die%20ihren%20Willen%20nicht%20%C3%A4u%C3%9Fern%20k%C3%B6nnen.pdf	EURO	High income
Belgium Autotests de dépistage du VIH	French	HIV		public health	2002	Belgium	https://www.health.belgium.be/sites/default/files/uploads/fields/fpshealth_theme_file/avis_17_web.pdf	Belgium Ethical aspects of self-tests to screen for the human immunodeficiency virus (HIV)	https://www.health.belgium.be/sites/default/files/uploads/fields/fpshealth_theme_file/opinion_17_web.pdf	Dutch	https://www.health.belgium.be/sites/default/files/uploads/fields/fpshealth_theme_file/advies_17_zelftests_met_bijlagen_web.pdf	German	https://www.health.belgium.be/sites/default/files/uploads/fields/fpshealth_theme_file/gutachten_17_-_tests_sida_met_bijlagen_webdocx.pdf	EURO	High income
Belgium Banques de sang de cordon ombilical FR 2007	French	biobanking	biobanques	research	2007	Belgium	https://www.health.belgium.be/sites/default/files/uploads/fields/fpshealth_theme_file/avis_42_biobanques_1.pdf	Belgium Umbilical cord blood banks EN 2007	https://www.health.belgium.be/sites/default/files/uploads/fields/fpshealth_theme_file/opinion_42_web_0.pdf	Dutch	https://www.health.belgium.be/sites/default/files/uploads/fields/fpshealth_theme_file/advies_42_biobanken.pdf	German	https://www.health.belgium.be/sites/default/files/uploads/fields/fpshealth_theme_file/gutachten_42_-_nabelschnurblutbanken.pdf	EURO	High income
Belgium Biobanques pour recherche FR 2009	French	biobanking	biobanques	research	2009	Belgium	https://www.health.belgium.be/sites/default/files/uploads/fields/fpshealth_theme_file/avis_45_biobanques_bis_0.pdf	Belgium Biobanks for research EN 2009	https://www.health.belgium.be/sites/default/files/uploads/fields/fpshealth_theme_file/17812563/Opinion%20No.%2045%20of%2019%20January%202009%20on%20human%20biological%20material%20banks%20intended%20for%20research.pdf	Dutch	https://www.health.belgium.be/sites/default/files/uploads/fields/fpshealth_theme_file/advies_45_biobanken-bis.pdf	German	https://www.health.belgium.be/sites/default/files/uploads/fields/fpshealth_theme_file/gutachten_45_-_nutzung_von_dna-banken_menschliche_korperteile.pdf	EURO	High income
Belgium Cellules souche humaines et clonage therapeutique FR 2003	French	stem cell research		research	2003	Belgium	https://www.health.belgium.be/sites/default/files/uploads/fields/fpshealth_theme_file/7968404/Avis%20n%C2%B024%20du%2013%20octobre%202003%20relatif%20aux%20cellules%20souches%20humaines%20et%20au%20clonage%20th%C3%A9rapeutique.pdf			Dutch	https://www.health.belgium.be/sites/default/files/uploads/fields/fpshealth_theme_file/7968404/Advies%20nr.%2024%20d.d.%2013%20october%202003%20betreffende%20de%20menselijke%20stamcellen%20en%20het%20therapeutisch%20kloneren.pdf	German	https://www.health.belgium.be/sites/default/files/uploads/fields/fpshealth_theme_file/gutachten_24_-_menschliche_stammzellen_und_therapeutisches_klonen_-_01-03-2016.pdf	EURO	High income
Belgium Les bases éthiques pour l’optimalisation de l’offre et des critères de fonctionnement des centres de fécondation in vitro	French	assisted reproductive technology	technologie de reproduction assistée	public health	1998	Belgium	https://www.health.belgium.be/sites/default/files/uploads/fields/fpshealth_theme_file/7946462/Avis%20n%C2%B06%20du%208%20juin%201998%20concernant%20les%20bases%20%C3%A9thiques%20pour%20l%E2%80%99optimalisation%20de%20l%E2%80%99offre%20et%20des%20crit%C3%A8res%20de%20fonctionnement%20des%20centres%20de%20f%C3%A9condation%20in.pdf			Dutch	https://www.health.belgium.be/sites/default/files/uploads/fields/fpshealth_theme_file/7946462/Advies%20nr.%206%20d.d.%208%20juni%201998%20betreffende%20de%20ethische%20normen%20voor%20de%20optimalisering%20van%20het%20aanbod%20en%20van%20de%20werkingscriteria%20van%20de%20centra%20voor%20in-vi.pdf			EURO	High income
Belgium Choix du sexe FR 1997	French	assisted reproductive technology		clinical context	1997	Belgium	https://www.health.belgium.be/sites/default/files/uploads/fields/fpshealth_theme_file/7946424/Avis%20n%C2%B03%20du%2017%20novembre%201997%20relatif%20au%20choix%20du%20sexe.pdf	Belgium Sex selection	https://www.health.belgium.be/sites/default/files/uploads/fields/fpshealth_theme_file/opinion_3_revu_schotsmans.pdf	Dutch	https://www.health.belgium.be/sites/default/files/uploads/fields/fpshealth_theme_file/advies3.sex_selection1.pdf	German	https://www.health.belgium.be/sites/default/files/uploads/fields/fpshealth_theme_file/gutachten_3_-_geschlechtswahl.pdf	EURO	High income
Belgium Choix du sexe pour raisons non medicales FR 2003	French	assisted reproductive technology	technologie de reproduction assistée	clinical context	2003	Belgium	https://www.health.belgium.be/sites/default/files/uploads/fields/fpshealth_theme_file/7966440/Avis%20n%C2%B022%20du%2019%20mai%202003%20relatif%20au%20choix%20du%20sexe%20pour%20des%20raisons%20non%20m%C3%A9dicales.pdf			Dutch	https://www.health.belgium.be/sites/default/files/uploads/fields/fpshealth_theme_file/7966440/Advies%20nr.%2022%20d.d.%2019%20mei%202003%20betreffende%20geslachtskeuze%20om%20niet-medische%20redenen.pdf	German	https://www.health.belgium.be/sites/default/files/uploads/fields/fpshealth_theme_file/gutachten_22_-_geschlechtswahl_aus_nichtmedizinischen_grunden.pdf	EURO	High income
Belgium Clonage humain reproductif FR 1999	French	assisted reproductive technology	technologie de reproduction assistée	research	1999	Belgium	https://www.health.belgium.be/sites/default/files/uploads/fields/fpshealth_theme_file/7948464/Avis%20n%C2%B010%20du%2014%20juin%201999%20concernant%20le%20clonage%20humain%20reproductif.pdf	Belgium Reproductive human cloning EN 1999	https://www.health.belgium.be/sites/default/files/uploads/fields/fpshealth_theme_file/opinion_10_web.pdf	Dutch	https://www.health.belgium.be/sites/default/files/uploads/fields/fpshealth_theme_file/7948464/Advies%20nr.%2010%20d.d.%2014%20juni%201999%20i.v.m.%20het%20reproductieve%20menselijk%20klonen.pdf	German	https://www.health.belgium.be/sites/default/files/uploads/fields/fpshealth_theme_file/gutachten_10_vom_14._juni_1999_-_reproduktives_menschliches_klonen_-_oktober_2018.pdf	EURO	High income
Belgium Comités d’éthique médicale	French	ethics committees and commissions	comités d'éthique clinique	clinical context	2003	Belgium	https://www.health.belgium.be/sites/default/files/uploads/fields/fpshealth_theme_file/7966448/Avis%20n%C2%B023%20du%208%20septembre%202003%20relatif%20aux%20comit%C3%A9s%20d%E2%80%99%C3%A9thique%20en%20ex%C3%A9cution%20de%20l%E2%80%99article%206bis%2C%20%C2%A72%20de%20la%20loi%20du%2025%20mars%201964%20sur%20les%20m%C3%A9dicaments%2C%20modifi%C3%A9%20.pdf			Dutch	https://www.health.belgium.be/sites/default/files/uploads/fields/fpshealth_theme_file/7966448/Advies%20nr.%2023%20d.d.%208%20september%202003%20betreffende%20de%20ethische%20comit%C3%A9s%20in%20uitvoering%20van%20art.%206bis%2C%20%C2%A72%20van%20de%20wet%20van%2025%20maart%201964%20op%20de%20geneesmiddelen%2C.pdf			EURO	High income
Belgium Commercialisation de parties du corps humain FR 2007	French	human biomaterials	biomatériaux humains	public health	2007	Belgium	https://www.health.belgium.be/sites/default/files/uploads/fields/fpshealth_theme_file/avis_43_commercialisation_nv.pdf	Belgium Commercialisation of body parts EN 2007	https://www.health.belgium.be/sites/default/files/uploads/fields/fpshealth_theme_file/15532535/Opinion%20no.%2043%20of%2010%20December%202007%20on%20the%20problem%20of%20commercialisation%20of%20human%20body%20parts%20.pdf	Dutch	https://www.health.belgium.be/sites/default/files/uploads/fields/fpshealth_theme_file/advies_43_commercialiseerbaarheid.pdf	German	https://www.health.belgium.be/sites/default/files/uploads/fields/fpshealth_theme_file/gutachten_43_-_vermarktung_von_korperteilen.pdf	EURO	High income
Belgium Consentement éclairé et Codes D.N.R. (do not reanimate)	French	clinical ethics	éthique clinique	clinical context	2007	Belgium	https://www.health.belgium.be/sites/default/files/uploads/fields/fpshealth_theme_file/avis_41_dnr_1.pdf	Belgium Informed consent and D.N.R. (do not reanimate) codes	https://www.health.belgium.be/sites/default/files/uploads/fields/fpshealth_theme_file/opinion_41_dnr_web_1.pdf	Dutch	https://www.health.belgium.be/sites/default/files/uploads/fields/fpshealth_theme_file/advies_41_dnr_web.pdf	German	https://www.health.belgium.be/sites/default/files/uploads/fields/fpshealth_theme_file/gutachten_41_-_einwilligung_nach_aufklarung_und_dnr-kodes_web.pdf	EURO	High income
Belgium Convention Conseil Europe sur DDH et biomedecine FR 1997	French	human rights	droits de l'homme	other	1997	Belgium	https://www.health.belgium.be/sites/default/files/uploads/fields/fpshealth_theme_file/avis2-conv-cons-eur.pdf	Belgium Convention Human Rights and Biomedicine of the Council of Europe	https://www.health.belgium.be/sites/default/files/uploads/fields/fpshealth_theme_file/opinion_2_web.pdf	Dutch	https://www.health.belgium.be/sites/default/files/uploads/fields/fpshealth_theme_file/advies2-verdrag-raad-europaweb.pdf	German	https://www.health.belgium.be/sites/default/files/uploads/fields/fpshealth_theme_file/gutachten_2_-_menschenrechte_und_biomedizin.pdf	EURO	High income
Belgium Demence Annexe1 FR 2001	French	dementia	démence	clinical context	2001	Belgium	https://www.health.belgium.be/sites/default/files/uploads/fields/fpshealth_theme_file/7956421/Annexe%20%C3%A0%20l%E2%80%99avis%20n%C2%B014.pdf			Dutch	https://www.health.belgium.be/sites/default/files/uploads/fields/fpshealth_theme_file/7956421/Bijlage%20bij%20het%20advies%20nr.%2014.pdf			EURO	High income
Belgium Personnes atteintes de démence	French	dementia	démence	clinical context	2001	Belgium	https://www.health.belgium.be/sites/default/files/uploads/fields/fpshealth_theme_file/7986413/Avis%20n%C2%B014%20du%2010%20d%C3%A9cembre%202001%20relatif%20aux%20R%C3%A8gles%20%C3%A9thiques%20face%20aux%20personnes%20atteintes%20de%20d%C3%A9mence.pdf	Belgium The ethical rules with regard to persons suffering from dementia	https://www.health.belgium.be/sites/default/files/uploads/fields/fpshealth_theme_file/opinion_14_dementen_def_2.pdf	Dutch	https://www.health.belgium.be/sites/default/files/uploads/fields/fpshealth_theme_file/7986413/Advies%20nr.%2014%20d.d.%2010%20december%202001%20betreffende%20de%20ethische%20regels%20ten%20aanzien%20van%20dementerende%20personen.pdf	German	https://www.health.belgium.be/sites/default/files/uploads/fields/fpshealth_theme_file/gutachten_14_-_ethische_regeln_fur_den_umgang_mit_demenzkranken_def_dorien_met_bijlage.pdf	EURO	High income
Belgium Destination embryons congeles FR 2002	French	embryos in research	embryons en recherche	research	2002	Belgium	https://www.health.belgium.be/sites/default/files/uploads/fields/fpshealth_theme_file/7956421/Annexe%20%C3%A0%20l%E2%80%99avis%20n%C2%B014.pdf			Dutch	https://www.health.belgium.be/sites/default/files/uploads/fields/fpshealth_theme_file/7966419/Advies%20nr.%2019%20d.d.%2014%20oktober%202002%20over%20de%20bestemming%20van%20ingevroren%20embryo%E2%80%99s.pdf	German	https://www.health.belgium.be/sites/default/files/uploads/fields/fpshealth_theme_file/gutachten_19_-_embryons_congeles.pdf	EURO	High income
Belgium Don d'embryon FR 2004	French	assisted reproductive technology	don d'embryons	public health	2004	Belgium	https://www.health.belgium.be/sites/default/files/uploads/fields/fpshealth_theme_file/7972411/Avis%20n%C2%B029%20du%2021%20juin%202004%20relatif%20au%20don%20d%E2%80%99embryon.pdf	Belgium Embryo donations	https://www.health.belgium.be/sites/default/files/uploads/fields/fpshealth_theme_file/opinion_29_web_1.pdf	Dutch	https://www.health.belgium.be/sites/default/files/uploads/fields/fpshealth_theme_file/7972411/Advies%20nr.%2029%20d.d.%2021%20juni%202004%20betreffende%20embryodonatie.pdf	German	https://www.health.belgium.be/sites/default/files/uploads/fields/fpshealth_theme_file/gutachten_29_-_embryonenspenden.pdf	EURO	High income
Belgium Don sperme et ovules FR 2004	French	gamete donation	don de gamètes	public health	2004	Belgium	https://www.health.belgium.be/sites/default/files/uploads/fields/fpshealth_theme_file/7970404/Avis%20n%C2%B027%20du%208%20mars%202004%20relatif%20au%20don%20de%20sperme%20et%20d%E2%80%99ovules.pdf			Dutch	https://www.health.belgium.be/sites/default/files/uploads/fields/fpshealth_theme_file/7970404/Advies%20nr.%2027%20d.d.%208%20maart%202004%20betreffende%20de%20donatie%20van%20sperma%20en%20eicellen.pdf	German	https://www.health.belgium.be/sites/default/files/uploads/fields/fpshealth_theme_file/gutachten_27_-_dons_de_gametes.pdf	EURO	High income
Belgium DPI pour detecter porteurs sains de mutation causant affection hereditaire grave a risque pour descendants FR 2009	French	genetics and genomics	génétique	public health	2009	Belgium	https://www.health.belgium.be/sites/default/files/uploads/fields/fpshealth_theme_file/avis_49_dpi_.pdf	Belgium PGD to detect healthy carriers of a mutation causing a severe hereditary disease risky for offspring EN 2009	https://www.health.belgium.be/sites/default/files/uploads/fields/fpshealth_theme_file/17812571/Opinion%20no.%2049%20of%2020%20April%202009%20on%20the%20use%20of%20preimplantation%20genetic%20diagnosis%20%28PGD%29%20to%20detect%20healthy%20carriers%20of%20a%20mutation%20causing%20a%20severe%20heredi.pdf	Dutch	https://www.health.belgium.be/sites/default/files/uploads/fields/fpshealth_theme_file/advies_49_pgd.pdf	German	https://www.health.belgium.be/sites/default/files/uploads/fields/fpshealth_theme_file/gutachten_49_-_praimplantationsdiagnostik_0.pdf	EURO	High income
Belgium L’opportunité d’un règlement légal de l’euthanasie	French	end of life	fin de vie	clinical context	1997	Belgium	https://www.health.belgium.be/sites/default/files/uploads/fields/fpshealth_theme_file/7946414/Avis%20n%C2%B01%20du%2012%20mai%201997%20concernant%20l%E2%80%99opportunit%C3%A9%20d%E2%80%99un%20r%C3%A8glement%20l%C3%A9gal%20de%20l%E2%80%99euthanasie.pdf	Belgium Legal regulation on euthanasia	https://www.health.belgium.be/sites/default/files/uploads/fields/fpshealth_theme_file/opinion_1_web.pdf	Dutch	https://www.health.belgium.be/sites/default/files/uploads/fields/fpshealth_theme_file/7946414/Advies%20nr.%201%20d.d.%2012%20mei%201997%20betreffende%20de%20wenselijkheid%20van%20een%20wettelijke%20regeling%20van%20euthanasie.pdf	German	https://www.health.belgium.be/sites/default/files/uploads/fields/fpshealth_theme_file/7946414/Gutachten%20Nr.%201%20vom%2012.%20Mai%201997%20%C3%BCber%20die%20Opportunit%C3%A4t%20einer%20gesetzlichen%20Euthanasieregelung.pdf	EURO	High income
Belgium Evaluation ethique recherches dans sciences humaines FR 2006	French	research ethics	éthique de recherche	research	2006	Belgium	https://www.health.belgium.be/sites/default/files/uploads/fields/fpshealth_theme_file/avis_36_cel_et_fac_psych_.pdf	Belgium Ethical testing of research in the life sciences	https://www.health.belgium.be/sites/default/files/uploads/fields/fpshealth_theme_file/opinion_36_web.pdf	Dutch	https://www.health.belgium.be/sites/default/files/uploads/fields/fpshealth_theme_file/advies_36_pec_en_mens_wet_fac_web.pdf	German	https://www.health.belgium.be/sites/default/files/uploads/fields/fpshealth_theme_file/gutachten_36_-_ethische_bewertung_der_forschung_in_der_humanwissenschaft_0.pdf	EURO	High income
Belgium Exception thérapeutique FR 2006	French	clinical ethics	éthique clinique	clinical context	2006	Belgium	https://www.health.belgium.be/sites/default/files/uploads/fields/fpshealth_theme_file/avis_35_exception_ther.pdf			Dutch	https://www.health.belgium.be/sites/default/files/uploads/fields/fpshealth_theme_file/advies_35_therap_exceptie_web_1.pdf	German	https://www.health.belgium.be/sites/default/files/uploads/fields/fpshealth_theme_file/gutachten_35_-_therap_ausnahme.pdf	EURO	High income
Belgium Expérimentations impliquant des femmes enceintes et allaitantes	French	pregnant women in research	femmes enceintes dans la recherche	research	2004	Belgium	https://www.health.belgium.be/sites/default/files/uploads/fields/fpshealth_theme_file/7972424/Avis%20n%C2%B031%20du%205%20juillet%202004%20relatif%20aux%20exp%C3%A9rimentations%20impliquant%20des%20femmes%20enceintes%20et%20allaitantes.pdf	Belgium Experiments on pregnant and breastfeeding women	https://www.health.belgium.be/sites/default/files/uploads/fields/fpshealth_theme_file/opinion_31_exps_femme_enc_et_all.pdf	Dutch	https://www.health.belgium.be/sites/default/files/uploads/fields/fpshealth_theme_file/7972424/Advies%20nr.%2031%20d.d.%205%20juli%202004%20betreffende%20experimenten%20bij%20zwangere%20en%20lacterende%20vrouwen.pdf	German	https://www.health.belgium.be/sites/default/files/uploads/fields/fpshealth_theme_file/gutachten_31_-_experimente_mit_schwangeren_frauen.pdf	EURO	High income
Belgium Experimentations sur homme Annexe1 FR 2001	French	research ethics	éthique de recherche	research	2001	Belgium	https://www.health.belgium.be/sites/default/files/uploads/fields/fpshealth_theme_file/8016539/Rapport%20introductif%20%C3%A0%20l%E2%80%99%20avis%20n%C2%B013.pdf			Dutch	https://www.health.belgium.be/sites/default/files/uploads/fields/fpshealth_theme_file/8016539/Inleidend%20verslag%20bij%20advies%20nr.%2013.pdf			EURO	High income
Belgium Experimentations sur homme FR 2001	French	research ethics	éthique de recherche	research	2001	Belgium	https://www.health.belgium.be/sites/default/files/uploads/fields/fpshealth_theme_file/8016544/Avis%20n%C2%B013%20du%209%20juillet%202001%20relatif%20aux%20exp%C3%A9rimentations%20sur%20l%E2%80%99homme.pdf	Belgium Human experimentation	https://www.health.belgium.be/sites/default/files/uploads/fields/fpshealth_theme_file/opinion_13_nieuwe_layout_met_report.pdf	Dutch	https://www.health.belgium.be/sites/default/files/uploads/fields/fpshealth_theme_file/8016544/Advies%20nr.%2013%20d.d.%209%20juli%202001%20betreffende%20experimenten%20met%20mensen.pdf	German	https://www.health.belgium.be/sites/default/files/uploads/fields/fpshealth_theme_file/gutachten_13_-_menschenversuche.pdf	EURO	High income
Belgium Experimentations sur personne humaine	French	research ethics	éthique de recherche	research	2007	Belgium	https://www.health.belgium.be/sites/default/files/uploads/fields/fpshealth_theme_file/avis_40_champ_appl_loi_exp.pdf			Dutch	https://www.health.belgium.be/sites/default/files/uploads/fields/fpshealth_theme_file/advies_40_werking_wet_expweb.pdf	German	https://www.health.belgium.be/sites/default/files/uploads/fields/fpshealth_theme_file/gutachten_40_-_menschenversuche_-gesetz_7_mai_2004_0.pdf	EURO	High income
Belgium Fiches de sang et donnees sur depistage anomalies congenitales methaboliques confidentialite FR 2003	French	human biomaterials	biomatériaux humains	research	2003	Belgium	https://www.health.belgium.be/sites/default/files/uploads/fields/fpshealth_theme_file/7968406/Avis%20n%C2%B025%20du%2017%20novembre%202003%20relatif%20%C3%A0%20la%20dur%C3%A9e%20de%20conservation%20des%20fiches%20de%20sang%20et%20la%20confidentialit%C3%A9%20des%20donn%C3%A9es%20concernant%20le%20d%C3%A9pistage%20des%20anom.pdf			Dutch	https://www.health.belgium.be/sites/default/files/uploads/fields/fpshealth_theme_file/7968406/Advies%20nr.%2025%20d.d.%2017%20november%202003%20betreffende%20de%20bewaartijd%20van%20de%20bloedkaartjes%20en%20het%20vertrouwelijk%20karakter%20van%20de%20gegevens%20voor%20het%20opsporen%20van.pdf	German	https://www.health.belgium.be/sites/default/files/uploads/fields/fpshealth_theme_file/gutachten_25_-_blutkarten.pdf	EURO	High income
Belgium Gestation-pour-autrui FR 2004	French	surrogacy	gestation pour autrui (GPA)	public health	2004	Belgium	https://www.health.belgium.be/sites/default/files/uploads/fields/fpshealth_theme_file/7972417/Avis%20n%C2%B030%20du%205%20juillet%202004%20relatif%20%C3%A0%20la%20gestation-pour-autrui.pdf			Dutch	https://www.health.belgium.be/sites/default/files/uploads/fields/fpshealth_theme_file/advies30-zwangerschap-voor-een-ander.pdf	German	https://www.health.belgium.be/sites/default/files/uploads/fields/fpshealth_theme_file/gutachten_30_-_leihmutterschaft.pdf	EURO	High income
Belgium Inhibition croissance enfants handicapes mentalement FR 2008	French	pediatrics		clinical context	2008	Belgium	https://www.health.belgium.be/sites/default/files/uploads/fields/fpshealth_theme_file/avis_44_ashley.pdf	Belgium Growth attenuation in severely mentally disabled children	https://www.health.belgium.be/sites/default/files/uploads/fields/fpshealth_theme_file/opinion_44_web.pdf	Dutch	https://www.health.belgium.be/sites/default/files/uploads/fields/fpshealth_theme_file/advies_44_groeiremming.pdf	German	https://www.health.belgium.be/sites/default/files/uploads/fields/fpshealth_theme_file/gutachten_44_-_ashley_0.pdf	EURO	High income
Belgium Introduction volet pharmaceutique dans protocoles experimentaux FR 2003	French	research ethics	éthique de recherche	research	2003	Belgium	https://www.health.belgium.be/sites/default/files/uploads/fields/fpshealth_theme_file/7968409/Avis%20n%C2%B026%20du%2015%20d%C3%A9cembre%202003%20concernant%20l%E2%80%99introduction%20d%E2%80%99un%20volet%20pharmacog%C3%A9n%C3%A9tique%20dans%20les%20protocoles%20exp%C3%A9rimentaux.pdf			Dutch	https://www.health.belgium.be/sites/default/files/uploads/fields/fpshealth_theme_file/7968409/Advies%20nr.%2026%20d.d.%2015%20december%202003%20betreffende%20de%20invoering%20van%20een%20farmacogenetisch%20luik%20in%20onderzoeksprotocollen.pdf			EURO	High income
Belgium Libre disposition des tests genetiques FR 2004	French	genetics and genomics	génétique	public health	2004	Belgium	https://www.health.belgium.be/sites/default/files/uploads/fields/fpshealth_theme_file/avis32-tests_gen_et_annexe.pdf	Belgium Free availability of genetic tests EN 2004	https://www.health.belgium.be/sites/default/files/uploads/fields/fpshealth_theme_file/opinion_32_web_en_page.pdf	Dutch	https://www.health.belgium.be/sites/default/files/uploads/fields/fpshealth_theme_file/advies32-genetische_tests_dorien.pdf	German	https://www.health.belgium.be/sites/default/files/uploads/fields/fpshealth_theme_file/gutachten_32_-_gentests_0.pdf	EURO	High income
Belgium Modifications géniques somatiques et germinales pour therapie ou amelioration FR 2005	French	genome editing	modification génétique	clinical context	2005	Belgium	https://www.health.belgium.be/sites/default/files/uploads/fields/fpshealth_theme_file/avis_33_therapies_geniques.pdf	Belgium Somatic and germinal line gene modification with a therapeutic and/or enhancement purpose	https://www.health.belgium.be/sites/default/files/uploads/fields/fpshealth_theme_file/opinion_33_web.pdf	Dutch	https://www.health.belgium.be/sites/default/files/uploads/fields/fpshealth_theme_file/advies_33_gentherapieen_web.pdf	German	https://www.health.belgium.be/sites/default/files/uploads/fields/fpshealth_theme_file/gutachten_33_-_gentherapien.pdf	EURO	High income
Belgium Plan pandemie influenza FR 2009	French	epidemics and pandemics		public health	2009	Belgium	https://www.health.belgium.be/sites/default/files/uploads/fields/fpshealth_theme_file/avis_48_pandemie.pdf	Belgium Influenza pandemic operating plan	https://www.health.belgium.be/sites/default/files/uploads/fields/fpshealth_theme_file/opinion_48_web.pdf	Dutch	https://www.health.belgium.be/sites/default/files/uploads/fields/fpshealth_theme_file/advies_48_pandemie.pdf	German	https://www.health.belgium.be/sites/default/files/uploads/fields/fpshealth_theme_file/gutachten_48_-_influenzapandemie_0.pdf	EURO	High income
Belgium Traitements de l’infertilité à la demande d’un détenu FR 2009	French	health in prisons		public health	2009	Belgium	https://www.health.belgium.be/sites/default/files/uploads/fields/fpshealth_theme_file/avis_46_pma_et_prison.pdf	Belgium Infertility treatment on the request of a prisoner	https://www.health.belgium.be/sites/default/files/uploads/fields/fpshealth_theme_file/opinion_46_web_0.pdf	Dutch	https://www.health.belgium.be/sites/default/files/uploads/fields/fpshealth_theme_file/advies_46_mbb_en_gevangenis_0.pdf	German	https://www.health.belgium.be/sites/default/files/uploads/fields/fpshealth_theme_file/gutachten_46_-_infertilitatsbehandlungen_auf_ersuchen_eines_haftlings_0.pdf	EURO	High income
Belgium Prélèvement organes de vivants pour transplantation FR 1999	French	organ transplantation		public health	1999	Belgium	https://www.health.belgium.be/sites/default/files/uploads/fields/fpshealth_theme_file/7948480/Avis%20n%C2%B011%20du%2020%20d%C3%A9cembre%201999%20relatif%20au%20pr%C3%A9l%C3%A8vement%20d%E2%80%99organes%20et%20de%20tissus%20chez%20des%20sujets%20sains%20vivants%20en%20vue%20de%20transplantation.pdf	Belgium On the removal of organs and tissue from living, healthy subjects with a view to transplant their organ or tissue	https://www.health.belgium.be/sites/default/files/uploads/fields/fpshealth_theme_file/opinion_11_web.pdf	Dutch	https://www.health.belgium.be/sites/default/files/uploads/fields/fpshealth_theme_file/7948480/Advies%20nr.%2011%20d.d.%2020%20december%201999%20betreffende%20het%20wegnemen%20van%20organen%20en%20weefsels%20bij%20gezonde%20levende%20personen%2C%20met%20het%20oog%20op%20transplantatie.pdf	German	https://www.health.belgium.be/sites/default/files/uploads/fields/fpshealth_theme_file/gutachten_nr._11_vom_20._dezember_1999_-_prelevement_dorganes_et_de_tissus.pdf	EURO	High income
Belgium Aspects éthiques des modifications apportées par la loi du 25 février 2007 à la loi du 13 juin 1986 relative au prélèvement et à la transplantation d'organes	French	organ transplantation	Transplantation d'organe	public health	2011	Belgium	https://www.health.belgium.be/sites/default/files/uploads/fields/fpshealth_theme_file/avis_50_fr_transplantation_site_1.pdf	Belgium Ethical aspects of the changes made by the Law of 25 February 2007 to the Law of 13 June 1986 on the removal and transplantation of organs	https://www.health.belgium.be/sites/default/files/uploads/fields/fpshealth_theme_file/opinion_50_web.pdf	Dutch	https://www.health.belgium.be/sites/default/files/uploads/fields/fpshealth_theme_file/advies_50_nl_transplanteren_web.pdf	German	https://www.health.belgium.be/de/liste-der-gutachten	EURO	High income
Belgium Procréation après le décès du/de la partenaire	French	assisted reproductive technology	technologie de reproduction assistée	clinical context	2004	Belgium	https://www.health.belgium.be/sites/default/files/uploads/fields/fpshealth_theme_file/7970407/Avis%20n%C2%B028%20du%2021%20juin%202004%20relatif%20%C3%A0%20la%20procr%C3%A9ation%20apr%C3%A8s%20le%20d%C3%A9c%C3%A8s%20du-de%20la%20partenaire.pdf	Belgium Reproduction after the death of one of the partners EN 2004	https://www.health.belgium.be/sites/default/files/uploads/fields/fpshealth_theme_file/opinion_28_web.pdf	Dutch	https://www.health.belgium.be/sites/default/files/uploads/fields/fpshealth_theme_file/7970407/Advies%20nr.%2028%20d.d.%2021%20juni%202004%20betreffende%20voortplanting%20na%20het%20overlijden%20van%20de%20partner.pdf	German	https://www.health.belgium.be/sites/default/files/uploads/fields/fpshealth_theme_file/gutachten_28_-_fortpflanzung.pdf	EURO	High income
Belgium Programmes d'usage compassionnel programmes medicaux d urgence FR 2009	French	compassionate use		clinical context	2009	Belgium	https://www.health.belgium.be/sites/default/files/uploads/fields/fpshealth_theme_file/avis_47_compassionate_use.pdf	Belgium Compassionate use and medical need	https://www.health.belgium.be/sites/default/files/uploads/fields/fpshealth_theme_file/opinion_47_web.pdf	Dutch	https://www.health.belgium.be/sites/default/files/uploads/fields/fpshealth_theme_file/advies_47_compassionate_use.pdf	German	https://www.health.belgium.be/sites/default/files/uploads/fields/fpshealth_theme_file/gutachten_47_-_ethische_auswirkungen_der_gesetzung_uber_die_benutzung_von_arzneimitteln_0.pdf	EURO	High income
Belgium Protection inventions biotech FR 1998	French	patents	brevets	research	1998	Belgium	https://www.health.belgium.be/sites/default/files/uploads/fields/fpshealth_theme_file/7946447/Avis%20n%C2%B05%20du%209%20f%C3%A9vrier%201998%20relatif%20%C3%A0%20la%20protection%20des%20inventions%20biotechnologiques.pdf			Dutch	https://www.health.belgium.be/sites/default/files/uploads/fields/fpshealth_theme_file/7946447/Advies%20nr.%205%20d.d.%209%20februari%201998%20inzake%20de%20juridische%20bescherming%20van%20biotechnologische%20uitvindingen.pdf	German	https://www.health.belgium.be/sites/default/files/uploads/fields/fpshealth_theme_file/gutachten_5_-_uber_den_rechtlichen_schutz_biotechnologischer_erfindungen.pdf	EURO	High income
Belgium Protection juridique inventions biotech FR 2000	French	patents	brevets	research	2000	Belgium	https://www.health.belgium.be/sites/default/files/uploads/fields/fpshealth_theme_file/avis12_annexes_bos.pdf			Dutch	https://www.health.belgium.be/sites/default/files/uploads/fields/fpshealth_theme_file/advies12_met_bijlagen_bos_0.pdf	German	https://www.health.belgium.be/sites/default/files/uploads/fields/fpshealth_theme_file/gutachten_12_-_uber_den_rechtlichen_schutz_biotechnologischer_erfindungen.pdf	EURO	High income
Belgium RCM sur nombre journees hospitalisation Annexe1 FR 2002	French	health systems		public health	2002	Belgium	https://www.health.belgium.be/sites/default/files/uploads/fields/fpshealth_theme_file/7962404/Annexe%20%C3%A0%20l%E2%80%99avis%20n%C2%B015.pdf			Dutch	https://www.health.belgium.be/sites/default/files/uploads/fields/fpshealth_theme_file/7962404/Bijlage%20bij%20het%20advies%20nr.%2015.pdf			EURO	High income
Belgium RCM sur nombre journees hospitalisation FR 2002	French	health systems		public health	2002	Belgium	https://www.health.belgium.be/sites/default/files/uploads/fields/fpshealth_theme_file/7986416/Avis%20n%C2%B015%20du%2018%20f%C3%A9vrier%202002%20concernant%20les%20questions%20%C3%A9thiques%20relatives%20%C3%A0%20l%E2%80%99impact%20du%20r%C3%A9sum%C3%A9%20clinique%20minimum%20%20%28RCM%29%20sur%20le%20nombre%20de%20journ%C3%A9es%20d%E2%80%99hosp.pdf			Dutch	https://www.health.belgium.be/sites/default/files/uploads/fields/fpshealth_theme_file/7986416/Advies%20nr.%2015%20d.d.%2018%20februari%202002%20m.b.t.%20ethische%20vragen%20die%20rijzen%20bij%20de%20impact%20van%20de%20Minimale%20Klinische%20Gegevens%20%28MKG%29%20op%20het%20aantal%20ligdagen%20va.pdf	German	https://www.health.belgium.be/sites/default/files/uploads/fields/fpshealth_theme_file/gutachten_15_-_minimalen_klinischen_daten_mkd_0.pdf	EURO	High income
Belgium Recherche embryons in vitro FR 2002	French	embryos in research		research	2002	Belgium	https://www.health.belgium.be/sites/default/files/uploads/fields/fpshealth_theme_file/avis_18-embryons.pdf	Belgium Research on human embryos in vitro	https://www.health.belgium.be/sites/default/files/uploads/fields/fpshealth_theme_file/opinion_18_web_0.pdf	Dutch	https://www.health.belgium.be/sites/default/files/uploads/fields/fpshealth_theme_file/7986428/Advies%20nr.%2018%20d.d.%2016%20september%202002%20betreffende%20het%20onderzoek%20op%20het%20menselijk%20embryo%20in%20vitro.pdf	German	https://www.health.belgium.be/sites/default/files/uploads/fields/fpshealth_theme_file/gutachten_18_-_forschung_an_embryonen_in_vitro.pdf	EURO	High income
Belgium Stérilisation handicapes mentaux Annexe1 FR 1998	French	sterilization		clinical context	1998	Belgium	https://www.health.belgium.be/sites/default/files/uploads/fields/fpshealth_theme_file/annexeavis8.pdf			Dutch	https://www.health.belgium.be/sites/default/files/uploads/fields/fpshealth_theme_file/7946469/Bijlage%20bij%20het%20advies%20nr.%208.pdf			EURO	High income
Belgium Stérilisation handicapes mentaux FR 1998	French	sterilization		clinical context	1998	Belgium	https://www.health.belgium.be/sites/default/files/uploads/fields/fpshealth_theme_file/7988406/Avis%20n%C2%B08%20du%2014%20septembre%201998%20relatif%20%C3%A0%20la%20probl%C3%A9matique%20de%20la%20st%C3%A9rilisation%20des%20handicap%C3%A9s%20mentaux.pdf	Belgium Sterilising persons with a mental retardiation	https://www.health.belgium.be/sites/default/files/uploads/fields/fpshealth_theme_file/opinion_8_web_avec_annexe.pdf	Dutch	https://www.health.belgium.be/sites/default/files/uploads/fields/fpshealth_theme_file/7988406/Advies%20nr.%208%20d.d.%2014%20september%201998%20betreffende%20de%20problematiek%20van%20de%20sterilisatie%20van%20mentaal%20gehandicapte%20personen.pdf	German	https://www.health.belgium.be/sites/default/files/uploads/fields/fpshealth_theme_file/gutachten_8_-_sterilisation_geistig_behinderter.pdf	EURO	High income
Belgium Tests génétiques prédictifs et tests HIV dans les relations de travail	French	genetics and genomics		other	2002	Belgium	https://www.health.belgium.be/sites/default/files/uploads/fields/fpshealth_theme_file/avis20_-_tests_pred_gen.pdf			Dutch	https://www.health.belgium.be/sites/default/files/uploads/fields/fpshealth_theme_file/advies20-pred_gen_tests.pdf	German	https://www.health.belgium.be/sites/default/files/uploads/fields/fpshealth_theme_file/gutachten_20_-_pradiktive_gentests_und_hiv-tests.pdf	EURO	High income
Belgium Tests ADN et détermination de la filiation	French	genetics and genomics	génétique	clinical context	2006	Belgium	https://www.health.belgium.be/sites/default/files/uploads/fields/fpshealth_theme_file/10096455/Avis%2037%20ADN%20et%20filiation.pdf			Dutch	https://www.health.belgium.be/sites/default/files/uploads/fields/fpshealth_theme_file/advies_37_dna_en_afstamming_web.pdf	German	https://www.health.belgium.be/sites/default/files/uploads/fields/fpshealth_theme_file/gutachten_37_-_test_adn_et_recherche_paternite_0.pdf	EURO	High income
Belgium Tests génétiques en vue d’établir la filiation après le décès	French	genetics and genomics		clinical context	2006	Belgium	https://www.health.belgium.be/sites/default/files/uploads/fields/fpshealth_theme_file/avis_38_tests_gen_apres_deces_0.pdf	Belgium Genetic testing to determine descent after death EN 2006	https://www.health.belgium.be/sites/default/files/uploads/fields/fpshealth_theme_file/opinion_38_web.pdf	Dutch	https://www.health.belgium.be/sites/default/files/uploads/fields/fpshealth_theme_file/advies_38_gen_tests_na_overlijden_web.pdf	German	https://www.health.belgium.be/sites/default/files/uploads/fields/fpshealth_theme_file/gutachten_38_-_gentests_zur_abstammung_0.pdf	EURO	High income
Belgium Traitement forcé en cas d’hospitalisation sous contrainte Annexe1	French	psychiatry and mental health	psychiatrie	clinical context	2003	Belgium	https://www.health.belgium.be/sites/default/files/uploads/fields/fpshealth_theme_file/7966435/Annexe%20%C3%A0%20l%E2%80%99avis%20n%C2%B021.pdf							EURO	High income
Belgium Traitement forcé en cas d’hospitalisation sous contrainte	French	psychiatry and mental health	psychiatrie	clinical context	2003	Belgium	https://www.health.belgium.be/sites/default/files/uploads/fields/fpshealth_theme_file/7986430/Avis%20n%C2%B021%20du%2010%20mars%202003%20relatif%20au%20traitement%20forc%C3%A9%20en%20cas%20d%E2%80%99hospitalisation%20sous%20contrainte.pdf	Belgium Involuntary Treatment during Involuntary Commitment to a Psychiatric Institution	https://www.health.belgium.be/sites/default/files/uploads/fields/fpshealth_theme_file/opinion_21_web.pdf	Dutch	https://www.health.belgium.be/sites/default/files/uploads/fields/fpshealth_theme_file/7986430/Advies%20nr.%2021%20d.d.%2010%20maart%202003%20betreffende%20gedwongen%20behandeling%20bij%20gedwongen%20opname.pdf	German	https://www.health.belgium.be/sites/default/files/uploads/fields/fpshealth_theme_file/gutachten_21_-_traitements_forces.pdf	EURO	High income
Belgium Traitement hormonal delinquants sexuels FR 2006	French	crime prevention	prévention du crime	public health	2006	Belgium	https://www.health.belgium.be/sites/default/files/uploads/fields/fpshealth_theme_file/avis_39_trait_horm_delinq_sexuels.pdf	Belgium Hormonal treatment of sex offender EN 2006	https://www.health.belgium.be/sites/default/files/uploads/fields/fpshealth_theme_file/opinion_39_def-_sex_offenders.pdf	Dutch	https://www.health.belgium.be/sites/default/files/uploads/fields/fpshealth_theme_file/advies_39_horm_behand_seksuele_delinq_web.pdf	German	https://www.health.belgium.be/sites/default/files/uploads/fields/fpshealth_theme_file/gutachten_39_-_hormonbehandlung_bei_sexuellen_straftatern_0.pdf	EURO	High income
Belgium Transfusions Jehovah Annexe1 FR 2002	French	blood transfusion		clinical context	2002	Belgium	https://www.health.belgium.be/sites/default/files/uploads/fields/fpshealth_theme_file/7962408/Annexe%20%C3%A0%20l%E2%80%99avis%20n%C2%B016.pdf			Dutch	https://www.health.belgium.be/sites/default/files/uploads/fields/fpshealth_theme_file/7962408/Bijlage%20bij%20het%20advies%20nr.%2016.pdf			EURO	High income
Belgium Transfusions Jehovah FR 2002	French	blood transfusion		clinical context	2002	Belgium	https://www.health.belgium.be/sites/default/files/uploads/fields/fpshealth_theme_file/7986420/Avis%20n%C2%B016%20du%2025%20mars%202002%20relatif%20au%20refus%20de%20transfusion%20sanguine%20par%20les%20T%C3%A9moins%20de%20J%C3%A9hovah.pdf			Dutch	https://www.health.belgium.be/sites/default/files/uploads/fields/fpshealth_theme_file/7986420/Advies%20nr.%2016%20d.d.%2025%20maart%202002%20betreffende%20het%20weigeren%20van%20bloedtransfusie%20door%20de%20Getuigen%20van%20Jehova.pdf	German	https://www.health.belgium.be/sites/default/files/uploads/fields/fpshealth_theme_file/gutachten_16_-_jehovah_def.pdf	EURO	High income
Belgium Transsexualité FR 2006	French	intersexuality	intersexualité	public health	2006	Belgium	https://www.health.belgium.be/sites/default/files/uploads/fields/fpshealth_theme_file/avis_34_transsexualite.pdf			Dutch	https://www.health.belgium.be/sites/default/files/uploads/fields/fpshealth_theme_file/advies_34_transseksualiteit_web_0.pdf	German	https://www.health.belgium.be/sites/default/files/uploads/fields/fpshealth_theme_file/gutachten_34_-_transsexualitat_0.pdf	EURO	High income
Belgium Publication des résultats des expérimentations menées sur l'homme	French	research ethics	éthique de recherche	research	2012	Belgium	https://www.health.belgium.be/sites/default/files/uploads/fields/fpshealth_theme_file/avis_51_fr_avec_annexe_avec_logo_res_exp_0.pdf	Belgium Publication of the results of human experimentation	https://www.health.belgium.be/sites/default/files/uploads/fields/fpshealth_theme_file/opinion_51web.pdf	Dutch	https://www.health.belgium.be/sites/default/files/uploads/fields/fpshealth_theme_file/advies_51_met_logo_onderzoeksres_en_met_bijlage_0.pdf	German	https://www.health.belgium.be/sites/default/files/uploads/fields/fpshealth_theme_file/advies_51_met_logo_onderzoeksres_en_met_bijlage_0.pdf	EURO	High income
Belgium Utilisation de tissus et cellules humains dans la médecine reproductive	French	assisted reproductive technology	procréation médicalement assistée	clinical context	2012	Belgium	https://www.health.belgium.be/sites/default/files/uploads/fields/fpshealth_theme_file/avis_52_avec_annexe_et_logo_pma.pdf	Belgium Use of human tissues and cells in reproductive medicine	https://www.health.belgium.be/sites/default/files/uploads/fields/fpshealth_theme_file/opinion_52_web.pdf	Dutch	https://www.health.belgium.be/sites/default/files/uploads/fields/fpshealth_theme_file/advies_52_met_logo_mbb_en_met_de_bijlage_0.pdf	German	https://www.health.belgium.be/de/liste-der-gutachten	EURO	High income
Belgium Refus de soins médicaux par une femme enceinte	French	pregnancy and antenatal care	grossesse	clinical context	2012	Belgium	https://www.health.belgium.be/sites/default/files/uploads/fields/fpshealth_theme_file/avis_53_refus_de_soins.pdf			Dutch	https://www.health.belgium.be/sites/default/files/uploads/fields/fpshealth_theme_file/advies_53_gevolg_vr_foetus_met_logo.pdf	German	https://www.health.belgium.be/sites/default/files/uploads/fields/fpshealth_theme_file/gutachten_53_-_effet_sur_foetus_ag.pdf	EURO	High income
Belgium Prélèvement post mortem de matériel corporel humain dans le cadre d'un traitement ou d'une recherche scientifique	French	organ transplantation	transplantation d'organes	research	2012	Belgium	https://www.health.belgium.be/sites/default/files/uploads/fields/fpshealth_theme_file/avis_54_loi_materiel_corporel_humain.pdf	Belgium Post mortem removal of human body material for human medical applications or for scientific research purposes	https://www.health.belgium.be/sites/default/files/uploads/fields/fpshealth_theme_file/opinion_54_web.pdf	Dutch	https://www.health.belgium.be/sites/default/files/uploads/fields/fpshealth_theme_file/advies_54_wet_lichaamsmateriaal_met_logo.pdf	German	https://www.health.belgium.be/sites/default/files/uploads/fields/fpshealth_theme_file/gutachten_54_-_prel_post_mortem_mat_coporel_ag.pdf	EURO	High income
Belgium Prise en charge des patients atteints de tuberculose multirésistante	French	tuberculosis	tuberculose	public health	2013	Belgium	https://www.health.belgium.be/sites/default/files/uploads/fields/fpshealth_theme_file/avis_55_fr_tuberculose.pdf	Belgium Treatment of patients with multidrug-resistant tuberculosis from a public health perspective	https://www.health.belgium.be/sites/default/files/uploads/fields/fpshealth_theme_file/opinion_55_web.pdf	Dutch	https://www.health.belgium.be/sites/default/files/uploads/fields/fpshealth_theme_file/advies_55_tuberculose_met_logo.pdf	German	https://www.health.belgium.be/sites/default/files/uploads/fields/fpshealth_theme_file/gutachten_55_-_def_patienten_mit_multiresistenter_tuberkulose_rev_bos.pdf	EURO	High income
Belgium Dispositifs de détection d'errance destinés aux personnes atteintes de démence et prises en charge à domicile	French	dementia	démence	clinical context	2013	Belgium	https://www.health.belgium.be/sites/default/files/uploads/fields/fpshealth_theme_file/avis_56_disp_anti-errance_avec_logo.pdf	Belgium Wandering detection of people with dementia in home care situations	https://www.health.belgium.be/sites/default/files/uploads/fields/fpshealth_theme_file/opinion_56_web.pdf	Dutch	https://www.health.belgium.be/sites/default/files/uploads/fields/fpshealth_theme_file/advies_56_dwaaldetectie_met_logo.pdf	German	https://www.health.belgium.be/sites/default/files/uploads/fields/fpshealth_theme_file/gutachten_56_-_disp_anti-errance_ag.pdf	EURO	High income
Belgium Social freezing	French	assisted reproductive technology	procréation médicalement assistée	public health	2013	Belgium	https://www.health.belgium.be/sites/default/files/uploads/fields/fpshealth_theme_file/avis_57_congelation_des_ovules_avec_logo.pdf	Belgium Social freezing	https://www.health.belgium.be/sites/default/files/uploads/fields/fpshealth_theme_file/opinion_57_web.pdf	Dutch	https://www.health.belgium.be/sites/default/files/uploads/fields/fpshealth_theme_file/advies_57_invriezen_van_eicellen_met_logo.pdf	German	https://www.health.belgium.be/sites/default/files/uploads/fields/fpshealth_theme_file/gutachten_57_-_einfrieren_von_eizellen_0.pdf	EURO	High income
Belgium Financement de médicaments onéreux	French	health systems	systèmes sanitaires	public health	2014	Belgium	https://www.health.belgium.be/fr/liste-des-avis	Belgium Financing expensive medication	https://www.health.belgium.be/sites/default/files/uploads/fields/fpshealth_theme_file/opinion_58_web.pdf	Dutch	https://www.health.belgium.be/sites/default/files/uploads/fields/fpshealth_theme_file/advies_58_financiering_dure_geneesmiddelen_met_logo.pdf	German	https://www.health.belgium.be/sites/default/files/uploads/fields/fpshealth_theme_file/gutachten_58_-_pour_web.pdf	EURO	High income
Belgium Application de la loi relative à l’euthanasie (clause de conscience pour institutions)	French	end of life	fin de vie	public health	2014	Belgium	https://www.health.belgium.be/sites/default/files/uploads/fields/fpshealth_theme_file/avis_59_application_de_la_loi_euthanasie.pdf	Belgium Application of the Law on euthanasia (conscience clause)	https://www.health.belgium.be/sites/default/files/uploads/fields/fpshealth_theme_file/opinion_59_web.pdf	Dutch	https://www.health.belgium.be/sites/default/files/uploads/fields/fpshealth_theme_file/advies_59_toepassing_euthanasiewet_met_logo_0.pdf	German	https://www.health.belgium.be/sites/default/files/uploads/fields/fpshealth_theme_file/gutachten_59_-_prep_web_-_euthanasie.pdf	EURO	High income
Belgium Transplantation hépatique chez des malades souffrant d’hépatite alcoolique aiguë (HAA)	French	organ transplantation	transplantation d'organes	public health	2014	Belgium	https://www.health.belgium.be/sites/default/files/uploads/fields/fpshealth_theme_file/avis_60_transplantation_hepatique.pdf	Belgium Liver transplantation in patients suffering form acute alcoholic hepatitis (AAH)	https://www.health.belgium.be/sites/default/files/uploads/fields/fpshealth_theme_file/opinion_60_web_0.pdf	Dutch	https://www.health.belgium.be/sites/default/files/uploads/fields/fpshealth_theme_file/advies_60_levertransplantatie_met_logo.pdf	German	https://www.health.belgium.be/sites/default/files/uploads/fields/fpshealth_theme_file/gutachten_60_-_lebertransplantation_bei_patienten_mit_aah_1.pdf	EURO	High income
Belgium Socialisation des soins	French	psychiatry and mental health	psychiatrie	public health	2015	Belgium	https://www.health.belgium.be/sites/default/files/uploads/fields/fpshealth_theme_file/avis_61_socialisation_des_soins.pdf	Belgium Socialisation of Care	https://www.health.belgium.be/sites/default/files/uploads/fields/fpshealth_theme_file/opinion_61_web__1.pdf	Dutch	https://www.health.belgium.be/sites/default/files/uploads/fields/fpshealth_theme_file/advies_61_vermaatschappelijking_zorg_0.pdf	German	https://www.health.belgium.be/sites/default/files/uploads/fields/fpshealth_theme_file/gutachten_61_-_uber_die_sozialisierung_der_pflege_1.pdf	EURO	High income
Belgium Conséquences pour la femme enceinte d'une participation de son partenaire masculin à un essai clinique	French	pregnant women in research		research	2015	Belgium	https://www.health.belgium.be/sites/default/files/uploads/fields/fpshealth_theme_file/avis_62_statut_partenaire_enceinte_1.pdf	Belgium Implications for pregnant women of participation by male partner in clinical trial	https://www.health.belgium.be/sites/default/files/uploads/fields/fpshealth_theme_file/opinion_62_web_2.pdf	Dutch	https://www.health.belgium.be/sites/default/files/uploads/fields/fpshealth_theme_file/advies_62_statuut_zwangere_partner_1.pdf	German	https://www.health.belgium.be/sites/default/files/uploads/fields/fpshealth_theme_file/gutachten_62_-_rechtsstellung_des_schwangeren_partners_eines_mannlichen_teilnehmers_an_einer_klinischen_studie.pdf	EURO	High income
Belgium Projet de protocole "Donation after Circulatory Death" (DCD)	French	organ transplantation	transplantation d'organes	public health	2015	Belgium	https://www.health.belgium.be/sites/default/files/uploads/fields/fpshealth_theme_file/avis_63_dcd_1.pdf	Belgium Draft protocol "Donation after Circulatory Death" (DCD)	https://www.health.belgium.be/sites/default/files/uploads/fields/fpshealth_theme_file/opinion_63_web_4.pdf	Dutch	https://www.health.belgium.be/sites/default/files/uploads/fields/fpshealth_theme_file/advies_63_dcd_1.pdf	German	https://www.health.belgium.be/sites/default/files/uploads/fields/fpshealth_theme_file/gutachten_63_-_protokollentwurf_donation_after_curculatory_death_0.pdf	EURO	High income
Belgium Aspects éthiques de l’obligation de vacciner	French	vaccines	vaccins	public health	2015	Belgium	https://www.health.belgium.be/sites/default/files/uploads/fields/fpshealth_theme_file/avis_64_obligation_de_vacc_1.pdf	Belgium Mandatory vaccination	https://www.health.belgium.be/sites/default/files/uploads/fields/fpshealth_theme_file/opinion_64_obligation_de_vacc_0.pdf	Dutch	https://www.health.belgium.be/sites/default/files/uploads/fields/fpshealth_theme_file/advies_64_vacc_verplichting_1.pdf	German	https://www.health.belgium.be/sites/default/files/uploads/fields/fpshealth_theme_file/gutachten_64_-_pflichtimpfungen.pdf	EURO	High income
Belgium Etrangers souffrant de problèmes médicaux, y compris psychiatriques, graves	French	migrant health	santé des migrants	public health	2016	Belgium	https://www.health.belgium.be/sites/default/files/uploads/fields/fpshealth_theme_file/avis_65_etrangers_probl_graves_de_sante_1.pdf	Belgium Immigrants with medical problems, including serious psychiatric ones	https://www.health.belgium.be/sites/default/files/uploads/fields/fpshealth_theme_file/opinion_65_schotsmans.pdf	Dutch	https://www.health.belgium.be/sites/default/files/uploads/fields/fpshealth_theme_file/advies_65_vreemd_ernst_med_probl__0.pdf	German	https://www.health.belgium.be/sites/default/files/uploads/fields/fpshealth_theme_file/gutachten_65_-_auslander_mit_ernsthaften_medizinischen_problemen.1.1docx.pdf	EURO	High income
Belgium Diagnostic prénatal non-invasif (NIPT)	French	prenatal diagnosis	diagnostic prénatal	clinical context	2016	Belgium	https://www.health.belgium.be/fr/liste-des-avis	Belgium Non-invasive prenatal testing (NIPT)	https://www.health.belgium.be/sites/default/files/uploads/fields/fpshealth_theme_file/opinion_66_web_1.pdf	Dutch	https://www.health.belgium.be/sites/default/files/uploads/fields/fpshealth_theme_file/advies_66_nipt_nl.pdf	German	https://www.health.belgium.be/sites/default/files/uploads/fields/fpshealth_theme_file/gutachten_66_-_nichtinvasive_pranatale_diagnose_fur_trisomie_21_13_und_18.pdf	EURO	High income
Belgium Réception d'ovocytes au sein d'un couple lesbien (ROPA)	French	assisted reproductive technology	procréation médicalement assistée	clinical context	2016	Belgium	https://www.health.belgium.be/sites/default/files/uploads/fields/fpshealth_theme_file/avis_67_ropa_fr_0.pdf	Belgium Reception of Oocytes within lesbian couples (ROPA)	https://www.health.belgium.be/sites/default/files/uploads/fields/fpshealth_theme_file/opinion_67_web_0.pdf	Dutch	https://www.health.belgium.be/sites/default/files/uploads/fields/fpshealth_theme_file/advies_67_ropa_nl_0.pdf	German	https://www.health.belgium.be/sites/default/files/uploads/fields/fpshealth_theme_file/gutachten_67_-_reception_of_oocytes_from_partner_0.pdf	EURO	High income
Belgium Limite d'âge en matière de procréation médicalement assistée	French	assisted reproductive technology	procréation médicalement assistée	clinical context	2016	Belgium	https://www.health.belgium.be/sites/default/files/uploads/fields/fpshealth_theme_file/avis_68_social_freezing_bis_fr.pdf	Belgium Maximum age limit for medically assisted reproduction	https://www.health.belgium.be/sites/default/files/uploads/fields/fpshealth_theme_file/opinion_68_web.pdf	Dutch	https://www.health.belgium.be/sites/default/files/uploads/fields/fpshealth_theme_file/advies_68_social_freezing_bis_nl.pdf	German	https://www.health.belgium.be/sites/default/files/uploads/fields/fpshealth_theme_file/gutachten_68_-_altersgrenze_fur_die_medizinisch_begleitete_fortpflanzung.pdf	EURO	High income
Belgium Expérimentations et autres recherches scientifiques sur les détenus	French	health in prisons	santé en prison	research	2017	Belgium	https://www.health.belgium.be/sites/default/files/uploads/fields/fpshealth_theme_file/avis_69_exp_detenus.pdf	Belgium Experiments and other scientific research involving inmates	https://www.health.belgium.be/sites/default/files/uploads/fields/fpshealth_theme_file/opinion_69_web.pdf	Dutch	https://www.health.belgium.be/sites/default/files/uploads/fields/fpshealth_theme_file/advies_69_exp_gedetineerden.pdf	German	https://www.health.belgium.be/sites/default/files/uploads/fields/fpshealth_theme_file/gutachten_69_-_experimente_und_sonstige_wissenschaftliche_untersuchungen_an_inhaftierten_.pdf	EURO	High income
Belgium Aspects éthiques de la circoncision non médicale	French	pediatrics	pédiatrie	clinical context	2017	Belgium	https://www.health.belgium.be/sites/default/files/uploads/fields/fpshealth_theme_file/avis_70_circoncision.pdf	Belgium Ethical aspects of nonmedical circumcision	https://www.health.belgium.be/sites/default/files/uploads/fields/fpshealth_theme_file/opinion_70_web.pdf	Dutch	https://www.health.belgium.be/sites/default/files/uploads/fields/fpshealth_theme_file/advies_70_besnijdenis.pdf	German	https://www.health.belgium.be/sites/default/files/uploads/fields/fpshealth_theme_file/gutachten_70_-_die_ethischen_aspekte_der_nichtmedizinischen_beschneidung_0.pdf	EURO	High income
Belgium Interruption tardive de grossesse pour raisons médicales	French	abortion	avortement	clinical context	2017	Belgium	https://www.health.belgium.be/sites/default/files/uploads/fields/fpshealth_theme_file/avis_71_inter_tard_grossesse.pdf	Belgium Late termination of pregnancy for medical reasons	https://www.health.belgium.be/sites/default/files/uploads/fields/fpshealth_theme_file/opinion_71_web.pdf	Dutch	https://www.health.belgium.be/sites/default/files/uploads/fields/fpshealth_theme_file/advies_71_late_zwangerschapsafbreking.pdf	German	https://www.health.belgium.be/sites/default/files/uploads/fields/fpshealth_theme_file/gutachten_71_-_schwangerschaftsabbruch_aus_medizinischen__0.pdf	EURO	High income
Belgium Sollicitation publique de dons d'organes par un donneur vivant	French	organ transplantation	don d'organes	public health	2017	Belgium	https://www.health.belgium.be/sites/default/files/uploads/fields/fpshealth_theme_file/avis_72_sollic_publique_don_org.pdf	Belgium Public solicitation of organs from a living donor	https://www.health.belgium.be/sites/default/files/uploads/fields/fpshealth_theme_file/opinion_72_web.pdf	Dutch	https://www.health.belgium.be/sites/default/files/uploads/fields/fpshealth_theme_file/advies_72_publ_soll_lev_org_donatie.pdf	German	https://www.health.belgium.be/sites/default/files/uploads/fields/fpshealth_theme_file/gutachten_72_-_offentliche_aufrufe_zu_organspenden_von_lebenden_spendern.pdf	EURO	High income
Belgium Euthanasie dans les cas de patients hors phase terminale, de souffrance psychique et d'affections psychiatriques	French	end of life	euthanasie	clinical context	2017	Belgium	https://www.health.belgium.be/sites/default/files/uploads/fields/fpshealth_theme_file/avis_73_euthanasie_0.pdf	Belgium Euthanasia in case of non terminally ill patients, psychological suffering and psychiatric disorders	https://www.health.belgium.be/sites/default/files/uploads/fields/fpshealth_theme_file/opinion_73_web.pdf	Dutch	https://www.health.belgium.be/sites/default/files/uploads/fields/fpshealth_theme_file/advies_73_euthanasie.pdf	German	https://www.health.belgium.be/sites/default/files/uploads/fields/fpshealth_theme_file/gutachten_73_-_sterbehilfe_-_juli_2018.pdf	EURO	High income
Belgium Assistance sexuelle aux personnes handicapées	French	disability	handicap	clinical context	2017	Belgium	https://www.health.belgium.be/sites/default/files/uploads/fields/fpshealth_theme_file/avis_74_ass_sexuelle_aux_ph.pdf	Belgium Sexual assistance for persons with disabilities	https://www.health.belgium.be/sites/default/files/uploads/fields/fpshealth_theme_file/opinion_74_web.pdf	Dutch	https://www.health.belgium.be/sites/default/files/uploads/fields/fpshealth_theme_file/advies_74_seksuele_bijstand.pdf	German	https://www.health.belgium.be/sites/default/files/uploads/fields/fpshealth_theme_file/gutachten_74_-_sexuellen_beistand_fur_menschen_mit_einer_behinderung_-_18-07-2018.pdf	EURO	High income
Belgium Euthanasie d'un(e) patient(e) français(e) par un médecin français dans une maison de repos belge (22 octobre 2018)	French	end of life	euthanasie	clinical context	2018	Belgium	https://www.health.belgium.be/sites/default/files/uploads/fields/fpshealth_theme_file/web_fr_2018_10_22_-_euthanasie_de_patients_francais_par_un_medecin_francais_dans_une_mr_belge.pdf			Dutch	https://www.health.belgium.be/sites/default/files/uploads/fields/fpshealth_theme_file/web_nl_2018_10_22_-_euthanasie_franse_patienten_door_franse_arts_in_belgische_rusthuis.pdf	German	https://www.health.belgium.be/sites/default/files/uploads/fields/fpshealth_theme_file/briefgutachten_nr_9_0.pdf	EURO	High income
Belgium Donor advocate	English, French	organ transplantation	don d'organes	public health	2013	Belgium	https://www.health.belgium.be/sites/default/files/uploads/fields/fpshealth_theme_file/avis_par_lettre_ndeg8_donoradvocate.pdf			Dutch	https://www.health.belgium.be/sites/default/files/uploads/fields/fpshealth_theme_file/briefadvies_nr._8_-_donor_advocate.pdf			EURO	High income
Belgium Statut des études démographiques en matière d'incidence environnementale sur la santé	French	research ethics	éthique de recherche	research	2011	Belgium	https://www.health.belgium.be/sites/default/files/uploads/fields/fpshealth_theme_file/avis_par_lettre_ndeg_7_-_statut_des_etudes_demographiques_en_matiere_dincidence_environnementale_sur_la_sante.pdf			Dutch				EURO	High income
Belgium Examens médicaux dans le cadre du travail pour les agents des services extérieurs de la sureté de l'Etat (11 mai 2010)	French	employee health	santé des travailleurs	other	2010	Belgium	https://www.health.belgium.be/sites/default/files/uploads/fields/fpshealth_theme_file/avis_par_lettre_ndeg_6_-_examens_medicaux_dans_la_cadre_du_travail_pour_les_agents_des_services_exterieurs_de_la_surete_de_letat.pdf			Dutch	https://www.health.belgium.be/sites/default/files/uploads/fields/fpshealth_theme_file/briefadvies_nr._6_-_medische_onderzoeken_in_arbeidsverhoudingen_van_de_ambtenaren_van_de_buitendiensten_van_de_staatsveiligheid.pdf			EURO	High income
Belgium Mention de la race et/ou de l'ethnie dans les protocoles d'études cliniques	French	research ethics	éthique de recherche	research	2009	Belgium	https://www.health.belgium.be/sites/default/files/uploads/fields/fpshealth_theme_file/avis_par_lettre_ndeg_5_-_mention_de_la_race_et_ou_de_lethnie_dans_les_protocoles_detudes_cliniques.pdf			Dutch	https://www.health.belgium.be/sites/default/files/uploads/fields/fpshealth_theme_file/briefadvies_nr._5_-_melding_ras_en_of_etnie_in_protocollen_klinische_studies.pdf			EURO	High income
Belgium Déclaration obligatoire par le patient d'une maladie contagieuse	French	clinical ethics	éthique clinique	clinical context	2008	Belgium	https://www.health.belgium.be/sites/default/files/uploads/fields/fpshealth_theme_file/avis_par_lettre_ndeg_4_-_declaration_obligatoire_par_le_patient_dune_maladie_contagieuse.pdf			Dutch	https://www.health.belgium.be/sites/default/files/uploads/fields/fpshealth_theme_file/briefadvies_nr._4_-_meldingsplicht_voor_een_patient_met_een_besmettelijke_aandoening.pdf			EURO	High income
Belgium Délai pour les CME	French	ethics committees and commissions	comités d'éthique	clinical context	2006	Belgium	https://www.health.belgium.be/sites/default/files/uploads/fields/fpshealth_theme_file/avis_par_lettre_ndeg_3_-_delai_pour_les_cme.pdf			Dutch	https://www.health.belgium.be/sites/default/files/uploads/fields/fpshealth_theme_file/briefadvies_nr._3_-_termijn_voor_de_cme.pdf			EURO	High income
Belgium Respect de la déclaration d'Helsinki	French	research ethics	éthique de recherche	research	2006	Belgium	https://www.health.belgium.be/sites/default/files/uploads/fields/fpshealth_theme_file/avis_par_lettre_ndeg_2_-_respect_de_la_declaration_dhelsinki.pdf			Dutch	https://www.health.belgium.be/sites/default/files/uploads/fields/fpshealth_theme_file/briefadvies_nr._2_-_eerbied_van_de_verklaring_van_helsinki.pdf			EURO	High income
Belgium Soins forcés et éloignement du territoire	French	migrant health	santé des migrants	public health	2004	Belgium	https://www.health.belgium.be/sites/default/files/uploads/fields/fpshealth_theme_file/avis_par_lettre_ndeg_1_-_soins_forces_et_eloignement_du_territoire_1.pdf			Dutch	https://www.health.belgium.be/sites/default/files/uploads/fields/fpshealth_theme_file/briefadvies_nr._1_-_gedwongen_zorgen_en_verwijdering.pdf			EURO	High income
Belgium Compétences et à l’expertise des membres des comités d’éthique médicale avec agrément complet	French	ethics committees and commissions	comités d'éthique	clinical context	2013	Belgium	https://www.health.belgium.be/sites/default/files/uploads/fields/fpshealth_theme_file/2013_09_16_exp-8_competences_expertise_cem_def.pdf			Dutch	https://www.health.belgium.be/sites/default/files/uploads/fields/fpshealth_theme_file/2013_09_16_exp-8_competenties_expertise_leden_cme.pdf			EURO	High income
Belgium Projet d'AR	French	research ethics		research	2006	Belgium	https://www.health.belgium.be/sites/default/files/uploads/fields/fpshealth_theme_file/2006_05_08_exp-3_avis_relatif_au_projet_ar_nouveau_layout.pdf			Dutch	https://www.health.belgium.be/sites/default/files/uploads/fields/fpshealth_theme_file/2006_05_08_exp-3_advies_mbt_ontwerp_kb_nouveau_layout.pdf			EURO	High income
Belgium projet d'AR Annexe	French, Dutch	research ethics		research	2004	Belgium	https://www.health.belgium.be/sites/default/files/uploads/fields/fpshealth_theme_file/19102913/Exp-3%20annexe.pdf							EURO	High income
Brunei Darussalam Code of Ethics for Pharmacists	English	ethics of health professionals		clinical context	2015	Brunei Darussalam	http://www.moh.gov.bn/Shared%20Documents/Brunei%20mEDICAL%20bOARD/Code%20of%20Ethics%20for%20Pharmacist%20-%201st%20Edition%20(June%202015).pdf#search=ethics							WPRO	High income
Brunei Darussalam Code of Ethics for Registered Nurses and Midwives	English	ethics of health professionals		clinical context	undated	Brunei Darussalam	http://www.moh.gov.bn/SiteCollectionDocuments/Dental%20Services/ethics.pdf#search=ethics							WPRO	High income
Canada Proceedings of the CIHR-supported Panel on Indigenous Health Research EN 2018	English	research involving indigenous populations		research	2018	Canada	http://www.cihr-irsc.gc.ca/e/documents/Final_Report_Indigenous_Research_Ethics_Panel_and_Workshop_at_2019_IHC-e.pdf							PAHO	High income
Canada Best Practices for Health Research Involving Children and Adolescents EN 2012	English	children in research		research	2012	Canada	http://www.genomicsandpolicy.org/en/best-practices-2012							PAHO	High income
Canada CIHR Best Practices for Protecting Privacy in Health Research EN 2005	English	research ethics		research	2005	Canada	http://www.cihr-irsc.gc.ca/e/documents/et_pbp_nov05_sept2005_e.pdf							PAHO	High income
Canada Secondary Use of Personal Information in Health Research:Case Studies EN 2002	English	research ethics		research	2002	Canada	http://www.cihr-irsc.gc.ca/e/documents/case_studies_nov2002_e.pdf							PAHO	High income
Canada Initial Implementation Working Group For the CIHR Best Practices for Protecting Privacy in Health Research Report EN 2007	English	research ethics		research	2007	Canada	http://www.cihr-irsc.gc.ca/e/documents/iiwg_final_report_and_recommendations_2007_e.pdf							PAHO	High income
Canada Tri-Council Ethical Conduct for Research Involving Humans EN 2014	English	research ethics		research	2014	Canada	http://www.ethics.gc.ca/pdf/eng/tcps2-2014/TCPS_2_FINAL_Web.pdf							PAHO	High income
Canada Tri-Council Framework Responsible Conduct of Research EN 2016	English	research ethics		research	2016	Canada	http://www.rcr.ethics.gc.ca/policy-politique/files/Framework2016-CadreReference2016_eng.pdf							PAHO	High income
Canada Ethics in Research: a science lifecycle approach EN 2018	English	research ethics		research	2018	Canada	http://www.cihr-irsc.gc.ca/e/documents/ethics_research_lifecycle-en.pdf							PAHO	High income
Canada Avis - Cyberintimidation: un regard éthique proposé par des jeunes	French	psychiatry and mental health		public health	2009	Canada	http://www.ethique.gouv.qc.ca/fr/assets/documents/CEST-Jeunesse/CEST-J-2009-cyber/cyber_avis_FR.pdf	Canada Position Statement - Cyberbullying: An Ethical Examination Made by Young People	http://www.ethique.gouv.qc.ca/en/assets/documents/CEST-Jeunesse/CEST-J-2009-cyber/Cyberintimidation-avis-EN.pdf					PAHO	High income
Canada Éthique et cybercitoyenneté : un regard posé par des jeunes	French	public discourse and awareness		other	2018	Canada	http://www.ethique.gouv.qc.ca/fr/assets/documents/CEST-Jeunesse/CEST-J-2017/CEST_avis_Cybercitoyennete_FR_vf_Web.pdf	Canada Position Statement - Ethics and cybercitizenship: A Youth Perspective	http://www.ethique.gouv.qc.ca/en/assets/documents/CEST-Jeunesse/CEST-J-2017/CEST-J_Cybercitoyennete_avis_EN_vf_Web.pdf					PAHO	High income
Canada Les soins de santé personnalisés : le point de vue des jeunes	French	genetics and genomics		clinical context	2014	Canada	http://www.ethique.gouv.qc.ca/fr/assets/documents/CEST-Jeunesse/CEST-J-2015-tice/CEST-J-2015_TICE-accessible.pdf							PAHO	High income
Canada Avis - Éthique et sport: la fin justifie-t-elle les moyens? Une réflexion menée par des jeunes	French	sport and doping		other	2011	Canada	http://www.ethique.gouv.qc.ca/fr/assets/documents/CEST-Jeunesse/CEST-J-2011-ethique-et-sport/CESTJ2011_ethique%20et%20sport_WEB.pdf							PAHO	High income
Canada Avis - Neuromarketing et publicité, les préoccupations éthiques soulevées par les jeunes	French	neuroscience	neurosciences	other	2007	Canada	http://www.ethique.gouv.qc.ca/fr/assets/documents/CEST-Jeunesse/CEST-J-2007-neuromarketing/pdf_Avis-neuromarketing_et_publicite_WEB.pdf							PAHO	High income
Canada La télésanté clinique au Québec : un regard éthique	French	digital health	numérique	clinical context	2014	Canada	http://www.ethique.gouv.qc.ca/fr/assets/documents/Telesante/Telesante_avis_A.pdf	Canada Clinical Telehealth in Québec: An Ethical Perspective. Summary and Recommendations	http://www.ethique.gouv.qc.ca/en/assets/documents/Telesante/Telehealth_summary_EN.PDF					PAHO	High income
Canada Avis - Médicaments psychotropes et usages élargis : un regard éthique	French	neuroscience	neurosciences	public health	2009	Canada	http://www.ethique.gouv.qc.ca/fr/assets/documents/Medicaments-psychotropes/Medpsycho_avisFR.pdf	Canada Position Statement - Psychotropic Drugs and Expanded Uses : an Ethical Perspective	http://www.ethique.gouv.qc.ca/en/assets/documents/Medicaments-psychotropes/Medpsycho_avisEN.pdf					PAHO	High income
Canada Les soins de santé « personnalisés» : prudence et balises	French	genetics and genomics		clinical context	2014	Canada	http://www.ethique.gouv.qc.ca/fr/assets/documents/SSP/CEST-SSP_EN_A.pdf	Canada "Personalized" Health Care: Prudence and Guidance	http://www.ethique.gouv.qc.ca/fr/assets/documents/SSP/CEST-SSP_EN_A.pdf					PAHO	High income
Canada Document de consultation - Les enjeux éthiques du don et de la transplantation d'organes	French	organ transplantation	don d'organes	public health	2004	Canada	http://www.ethique.gouv.qc.ca/fr/assets/documents/Don-dorganes/Avis%202004/Don_transplantation_organes_doc_cons_FR.pdf	Canada Consultation Paper - Ethical Issues Surrounding the Donation and Transplantation of Organs	http://www.ethique.gouv.qc.ca/en/assets/documents/Don-dorganes/Avis%202004/Don_transplantation_organes_doc_cons_EN.pdf					PAHO	High income
Canada Rapport de consultation sur les enjeux éthiques du don et de la transplantation d'organes	French	organ transplantation	don d'organes	public health	2004	Canada	http://www.ethique.gouv.qc.ca/fr/assets/documents/Don-dorganes/Don_transplantation_organes_Rapport_consultation_publique_2004.pdf							PAHO	High income
Canada Avis - Don et transplantation d'organes	French	organ transplantation	don d'organes	public health	2004	Canada	http://www.ethique.gouv.qc.ca/fr/assets/documents/Don-dorganes/Avis%202004/Don_transplantation_organes_avis_FR.pdf	Canada Position Statement - Organ Donation and Transplantation : Ethical Dilemmas Due to Shortage	http://www.ethique.gouv.qc.ca/en/assets/documents/Don-dorganes/Avis%202004/Don_transplantation_organes_avis_EN.pdf					PAHO	High income
Canada Supplément - Don et transplantation par échanges	French	organ transplantation	don d'organes	public health	2006	Canada	http://www.ethique.gouv.qc.ca/fr/assets/documents/Don-dorganes/2006-don-par-echanges/Don_transplantation_organes_par_echange_FR.pdf	Canada Supplement - Paired Organ Exchange : Ethical Considerations Regarding a New Option	http://www.ethique.gouv.qc.ca/en/assets/documents/Don-dorganes/2006-don-par-echanges/Don_transplantation_organes_%20par_echange_%20EN.pdf					PAHO	High income
Canada Supplément - Enjeux éthiques liés au don d’organes en contexte d’aide médicale à mourir	French	organ transplantation	don d'organes	public health	2016	Canada	http://www.ethique.gouv.qc.ca/fr/assets/documents/Don-dorganes/2016_suppl_aide-mourrir/CEST-don_organes_A.pdf							PAHO	High income
Canada Document de consultation - L'utilisation des données biométriques à des fins de sécurité : questionnement sur les enjeux éthiques	French	biometrics and forensics	biométriques	other	2005	Canada	http://www.ethique.gouv.qc.ca/fr/assets/documents/NTSC/Biometrie-consultation-FR.pdf							PAHO	High income
Canada Document de réflexion - L'utilisation des données biométriques à des fins de sécurité: questionnement sur les enjeux éthiques (document de réflexion)	French	biometrics and forensics	biométriques	other	2005	Canada	http://www.ethique.gouv.qc.ca/fr/assets/documents/NTSC/Biometrie-reflexion-FR.pdf							PAHO	High income
Canada Avis - Viser un juste équilibre : un regard éthique sur les nouvelles technologies de surveillance et de contrôle à des fins de sécurité	French	biometrics and forensics	biométriques	other	2008	Canada	http://www.ethique.gouv.qc.ca/fr/assets/documents/NTSC/Avis-NTSC-FR.pdf	Canada Position Statement - In Search of Balance : An Ethical Look at New Surveillance and Monitoring Technologies for Security Purposes	http://www.ethique.gouv.qc.ca/en/assets/documents/NTSC/Avis-NTSC-EN.pdf					PAHO	High income
Canada Avis - Les enjeux éthiques des banques d'information génétique : pour un encadrement démocratique et responsable	French	biobanking	biobanques	research	2003	Canada	http://www.ethique.gouv.qc.ca/fr/assets/documents/big/BanquesInfoGenetique_avis2003_fr.pdf							PAHO	High income
Canada Document de réflexion - Les banques d'information génétique, « c'est BIG ! »	French	biobanking	biobanques	research	2003	Canada	http://www.ethique.gouv.qc.ca/fr/assets/documents/big/BanquesInfoGenetique_Doc-reflexion.pdf							PAHO	High income
Canada Avis - Éthique et nanotechnologies : se donner les moyens d'agir	French	nanotechnology		research	2006	Canada	http://www.ethique.gouv.qc.ca/fr/assets/documents/Nano/Avis-Ethique_et_nano_WEB.pdf	Canada Position Statement - Ethics and Nanotechnology : A Basis for Action	http://www.ethique.gouv.qc.ca/en/assets/documents/Nano/AvisNano_EN.pdf					PAHO	High income
Canada Supplément - Enjeux éthiques des nanotechnologies dans le secteur agroalimentaire	French	nanotechnology	nanotechnologie	research	2011	Canada	http://www.ethique.gouv.qc.ca/fr/assets/documents/Nano/Avis_NanoAgro_VF.pdf	Canada Supplement - Ethical Issues of Nanotechnologies in the Agri-Food Sector	http://www.ethique.gouv.qc.ca/en/assets/documents/Nano/Avis_NanoAgro_EN.pdf					PAHO	High income
Canada Avis - Pour une gestion éthique des OGM	French	genetically modified organisms (non-human)	organismes génétiquement modifiés (non humains)	research	2003	Canada	http://www.ethique.gouv.qc.ca/fr/assets/documents/OGM/OGM-avis-FR.pdf	Canada Summary, Recommendations, and Cautionary Notes - Position Statement - For the Ethical Management of GMOS	http://www.ethique.gouv.qc.ca/en/assets/documents/OGM/OGM-resume-EN.pdf					PAHO	High income
Canada Supplément - Technologies de restriction à l'utilisation génétique (TRUG)	French	genetically modified organisms (non-human)	organismes génétiquement modifiés (non humains)	research	2009	Canada	http://www.ethique.gouv.qc.ca/fr/assets/documents/OGM/TRUG/TRUG-avis-FR.pdf	Canada Supplement - An Ethical Examination of Genetic Use Restriction Technologies	http://www.ethique.gouv.qc.ca/en/assets/documents/OGM/TRUG/TRUG-avis-EN.pdf					PAHO	High income
Canada Bébés génétiquement modifiés : enjeux éthiques soulevés par la modification génétique des cellules germinales et des embryons	French	genome editing	modification génétique	research	2019	Canada	http://www.ethique.gouv.qc.ca/fr/assets/documents/modification%20genetique/CEST_avis_modif_gene_ACC.pdf	Canada Summary and Recommendations - Ethical issues raised by the genetic modification of germ cells and embryos	http://www.ethique.gouv.qc.ca/en/assets/documents/modification%20genetique/CEST_modif_gene_resume_AN_ACC.pdf					PAHO	High income
Canada Synthèse de la consultation publique électronique sur la procréation assistée	French	assisted reproductive technology	procréation médicalement assistée	clinical context	2009	Canada	http://www.ethique.gouv.qc.ca/fr/assets/documents/PA/PA-synthese-consultation.pdf							PAHO	High income
Canada Avis - Éthique et procréation assistée : des orientations pour le don de gamètes et d'embryons, la gestation pour autrui et le diagnostic préimplantatoire	French	assisted reproductive technology	procréation médicalement assistée	clinical context	2009	Canada	http://www.ethique.gouv.qc.ca/fr/assets/documents/PA/R%C3%A9%C3%A9dition2014_Int%C3%A9rieurDirectInfo_12juin.pdf	Canada Position Statement - Ethics and Assisted Procreation : Guidelines for the Donations of Gametes and Embryos, Surrogacy and Preimplantation Diagnosis	http://www.ethique.gouv.qc.ca/en/assets/documents/PA/PA-avis-et-errata-EN.pdf					PAHO	High income
Canada Document de réflexion - Mourir dans la dignité. Des précisions sur les termes et quelques enjeux éthiques	French	end of life		clinical context	2010	Canada	http://www.ethique.gouv.qc.ca/fr/assets/documents/Fin-de-vie-et-dignite/mortetdignite_doc1_precisions_termes.pdf							PAHO	High income
Canada Document de réflexion - Mourir dans la dignité. Sept questions sur la fin de vie, l'euthanasie et l'aide au suicide	French	end of life		clinical context	2010	Canada	http://www.ethique.gouv.qc.ca/fr/assets/documents/Fin-de-vie-et-dignite/mortetdignite_doc2_sept_questions.pdf							PAHO	High income
Canada Document de réflexion - Radiofréquences. Transparence, perception du risque et liberté de choix. Au-delà des impacts sur la santé	French	safety and precaution		public health	2013	Canada	http://www.ethique.gouv.qc.ca/fr/assets/documents/Radiofrequences/Radiofrequences_2012_web.pdf							PAHO	High income
Canada La ville intelligente au service du bien commun : lignes directrices pour allier l’éthique au numérique dans les municipalités au Québec	French	environment and sustainability		other	2017	Canada	http://www.ethique.gouv.qc.ca/fr/assets/documents/ville_intelligente/Ville_intelligente_A.pdf							PAHO	High income
Denmark Ethical Forum for Young People EN 2005	English	public discourse and awareness		other	2005	Denmark	http://www.etiskraad.dk/~/media/Etisk-Raad/en/Publications/Ethical-Forum-for-Young-People-2005.pdf?la=da							EURO	High income
Denmark Utility, Ethics and Belief in connection with the release of genetically modified plants EN 2007	English	genetically modified organisms (non-human)		research	2007	Denmark	http://www.etiskraad.dk/~/media/Etisk-Raad/en/Publications/Utility-ethics-and-belief-2007.pdf?la=da			Danish	http://www.etiskraad.dk/~/media/Etisk-Raad/Etiske-Temaer/Natur-klima-og-foedevarer/Publikationer/Nytte-etik-og-tro.pdf			EURO	High income
Denmark Man or Mouse. Ethical Aspects of Chimaera Research EN 2008	English	chimeras		research	2008	Denmark	http://www.etiskraad.dk/~/media/Etisk-Raad/en/Publications/Man-or-Mouse-2008.pdf?la=da			Danish	http://www.etiskraad.dk/~/media/Etisk-Raad/Etiske-Temaer/Stamceller/Publikationer/Mand-eller-mus.pdf			EURO	High income
Denmark Organ Donation. Ethical Deliberations and Recommendations EN 2008	English	organ transplantation		public health	2008	Denmark	http://www.etiskraad.dk/~/media/Etisk-Raad/en/Publications/Organ-donation-2008.pdf?la=da			Danish	http://www.etiskraad.dk/~/media/Etisk-Raad/Etiske-Temaer/Organer/Publikationer/Organdonation-2008/organdonation.pdf			EURO	High income
Denmark The Future of Prenatal Diagnosis. Summary EN 2009	English	prenatal diagnosis		clinical context	2009	Denmark	http://www.etiskraad.dk/~/media/Etisk-Raad/en/Publications/The-Future-of-Prenatal-Diagnosis-Summary-2009.pdf?la=da			Danish	http://www.etiskraad.dk/~/media/Etisk-Raad/Etiske-Temaer/Abort-og-fosterdiagnostik/Publikationer/Fremtidens-fosterdiagnostik-2009.pdf			EURO	High income
Denmark Synthetic Biology EN 2011	English	synthetic biology		research	2011	Denmark	http://www.etiskraad.dk/~/media/Etisk-Raad/en/Publications/Synthetic-biology-2011.pdf?la=da			Danish	http://www.etiskraad.dk/~/media/Etisk-Raad/Etiske-Temaer/Genteknologi/Publikationer/2011-Syntesebiologi-debatoplaeg.pdf			EURO	High income
Denmark Medical Enhancement. Summary EN 2011	English	enhancement		public health	2011	Denmark	http://www.etiskraad.dk/~/media/Etisk-Raad/en/Publications/Medical-enhancement-2011.pdf?la=da			Danish	http://www.etiskraad.dk/~/media/Etisk-Raad/Etiske-Temaer/Optimering-af-mennesket/Publikationer/2010-11-17-medicinsk-optimering.pdf			EURO	High income
Denmark The Danish Council of Ethics' Statement on Coercion in Psychiatry EN 2012	English	psychiatry and mental health		clinical context	2012	Denmark	http://www.etiskraad.dk/~/media/Etisk-Raad/en/Publications/Coercion-in-psychiatry-2012.pdf?la=da			Danish	http://www.etiskraad.dk/~/media/Etisk-Raad/Etiske-Temaer/Psykiatri/Publikationer/2012-06-19-tvang-i-psykiatrien.pdf			EURO	High income
Denmark Report on Bioenergy, Food, Production, and Ethics in a Globalised World EN 2012	English	environment and sustainability		other	2012	Denmark	http://www.etiskraad.dk/~/media/Etisk-Raad/en/Publications/Report-on-bioenergy-food-production-and-ethics-in-a-globalised-world-2012.pdf?la=da			Danish	http://www.etiskraad.dk/~/media/Etisk-Raad/Etiske-Temaer/Natur-klima-og-foedevarer/Publikationer/Bioenergi-foedevarer-og-etik-i-en-globaliseret-verden.pdf			EURO	High income
Denmark Genome Testing. Ethical Dilemmas in Relation to Diagnostics, Research and Direct-to-Consumer Testing Executive Summary EN 2012	English	genetics and genomics		public health	2012	Denmark	http://www.etiskraad.dk/~/media/Etisk-Raad/en/Publications/Genome-Testing-Ex-Summary-2013.pdf?la=da			Danish	http://www.etiskraad.dk/~/media/Etisk-Raad/Etiske-Temaer/Genteknologi/Publikationer/Det-Etiske-Raads-udtalelse-om-genom-undersoegelser.pdf			EURO	High income
Denmark Genome Testing. Ethical Dilemmas in Relation to Diagnostics, Research and Direct-to-Consumer Testing Report EN 2012	English	genetics and genomics		public health	2012	Denmark	http://www.etiskraad.dk/~/media/Etisk-Raad/en/Publications/Genome-testing-report-2012.pdf?la=da			Danish	http://www.etiskraad.dk/~/media/Etisk-Raad/Etiske-Temaer/Genteknologi/Publikationer/Baggrundsrapport-om-genom-undersoegelser.pdf			EURO	High income
Denmark International Trade in Human Eggs, Surrogacy, and Organs EN 2013	English	human biomaterials		public health	2013	Denmark	http://www.etiskraad.dk/~/media/Etisk-Raad/en/Publications/International-trade-in-human-eggs-surrogacy-and-organs-2013.pdf?la=da			Danish	http://www.etiskraad.dk/~/media/Etisk-Raad/Etiske-Temaer/Sundhedsvaesenet/Publikationer/2013-International-handel-med-menneskelige-aeg-rugemoderskab-og-organer.pdf			EURO	High income
Denmark The Danish Council of Ethics' Statement on Antibiotics EN 2014	English	antimicrobial resistance		public health	2014	Denmark	http://www.etiskraad.dk/~/media/Etisk-Raad/en/Publications/Statement-on-the-use-of-antibiotics-2014.pdf?la=da			Danish	http://www.etiskraad.dk/~/media/Etisk-Raad/Etiske-Temaer/Sundhedsvaesenet/Publikationer/2014-DER-Udtalelse-vedr-anvendelsen-af-antibiotika.pdf			EURO	High income
Denmark Research with Health Data and Biological Material in Denmark EN 2015	English	research ethics		research	2015	Denmark	http://www.etiskraad.dk/~/media/Etisk-Raad/en/Publications/Research-with-health-data-and-biological-material-in-Denmark-Statement-2015.pdf?la=da			Danish	http://www.etiskraad.dk/~/media/Etisk-Raad/Etiske-Temaer/Sundhedsdata/Publikationer/2015-05-12-Forskning-i-sundhedsdata-og-biologisk-materiale-i-Danmark.pdf			EURO	High income
Denmark Statement from the Danish Council on Ethics on Genetic Modification of Future Humans EN 2016	English	genome editing		research	2016	Denmark	http://www.etiskraad.dk/~/media/Etisk-Raad/en/Publications/Statement-on-genetic-modification-of-future-humans-2016.pdf?la=da			Danish	http://www.etiskraad.dk/~/media/Etisk-Raad/Etiske-Temaer/Genteknologi/Publikationer/2016-Udtalelse-om-genetisk-modifikation-af-kommende-mennesker.pdf			EURO	High income
Denmark The Ethical Consumer. A Report EN 2016	English	genetically modified crops and food		other	2016	Denmark	http://www.etiskraad.dk/~/media/Etisk-Raad-EN/Publications/Nature-Climate-Food/The-ethical-consumer.pdf?la=da			Danish	http://www.etiskraad.dk/~/media/Etisk-Raad/Etiske-Temaer/Natur-klima-og-foedevarer/Publikationer/Etisk-forbrug-af-klimabelastende-foedevarer.pdf			EURO	High income
Denmark Statement on GMO and Ethics in a New Era EN 2019	English	genetically modified organisms (non-human)		research	2019	Denmark	http://www.etiskraad.dk/~/media/Etisk-Raad/en/Publications/DCE_Statement_on_GMO_and_ethics_in_a_new_era_2019.pdf?la=da			Danish	http://www.etiskraad.dk/~/media/Etisk-Raad/Etiske-Temaer/Natur-klima-og-foedevarer/GMO-2019/DER_Udtalelse_GMO_og_etik_i_en_ny_tid_m_baggrundsnotater.pdf?la=da			EURO	High income
Denmark Guidelines on Genomics Research EN 2018	English	genetics and genomics		research	2018	Denmark	http://en.nvk.dk/~/media/NVK-EN/General-guidelines/Guidelines-on-Genomics-Research.pdf							EURO	High income
Denmark When to Report Side Effects (Adverse Reactions)? EN 2019	English	research ethics		research	2019	Denmark	http://en.nvk.dk/~/media/NVK-EN/General-guidelines/When-to-report-side-effects.pdf							EURO	High income
Finland Equity and human dignity in health care in Finland EN 2001	English	health systems		public health	2001	Finland	https://etene.fi/documents/1429646/1571616/Equity+and+Human+Dignity+in+Health+Care+in+Finland.pdf/063a0e28-83e2-4452-889b-93b3709f1ee5/Equity+and+Human+Dignity+in+Health+Care+in+Finland.pdf.pdf							EURO	High income
Finland DNA Samples in Epidemiological Research EN 2002	English	biobanking		research	2002	Finland	https://etene.fi/documents/1429646/1571616/Report+on+DNA-samples+in+epidemiological+research%2C+2002-RK22qUEq.pdf/1764a13a-30b0-4249-b6a5-f2777b950385/Report+on+DNA-samples+in+epidemiological+research%2C+2002-RK22qUEq.pdf.pdf							EURO	High income
Finland End-of-life Care Memorandum of the national Advisory Board on Health Care Ethics EN 2003	English	end of life		clinical context	2003	Finland	https://etene.fi/documents/1429646/1571616/Report+on+End-of-life+Care%2C+2003.pdf/91d5ecbb-4cd1-47f5-b719-161a52177bc6/Report+on+End-of-life+Care%2C+2003.pdf.pdf							EURO	High income
Finland Perspectives on Medical Research Conducted On Children EN 2003	English	children in research		research	2003	Finland	https://etene.fi/documents/1429646/1571616/Report+on+medical+research+on+children%2C+2003.pdf/dc26b9f0-5363-4196-8498-8e77a1922acf/Report+on+medical+research+on+children%2C+2003.pdf.pdf							EURO	High income
Finland Human Stem Cells, Cloning and Research EN 2005	English	stem cell research		research	2005	Finland	https://etene.fi/documents/1429646/1571616/Report+on+Stem+Cells%2C+Cloning+and+Research%2C+2005+other.pdf/7df397d9-9c4c-4dc1-bec6-3b5cd2e5200e/Report+on+Stem+Cells%2C+Cloning+and+Research%2C+2005+other.pdf.pdf							EURO	High income
Finland Report on Ethical Evaluation of Research in Finland EN 2006	English	research ethics		research	2006	Finland	https://etene.fi/documents/1429646/1571616/Report+on+ethical+evaluation+of+reseach+in+Finland%2C+2002-2006.pdf/ad5e2009-09df-422d-874e-ac337cf32b82/Report+on+ethical+evaluation+of+reseach+in+Finland%2C+2002-2006.pdf.pdf							EURO	High income
Finland Ethical Grounds for the Social and Health Care Field EN 2012	English	health systems		public health	2012	Finland	https://etene.fi/documents/1429646/1571616/Publication+34+Ethical+grounds+for+the+social+and+health+care+field%2C+2012.pdf/a3f0ab6b-8e42-4045-865f-466f0dae3d8e/Publication+34+Ethical+grounds+for+the+social+and+health+care+field%2C+2012.pdf.pdf							EURO	High income
Finland Mental Health Ethics You and I have a Moral Responsibility EN 2010	English	psychiatry and mental health		clinical context	2010	Finland	https://etene.fi/documents/1429646/1571616/Publication+27+Mental+health+ethics+-+you+and+I+have+a+moral+responsibility%2C+2009.pdf/3fca8528-ee0e-43b5-9fa3-b03e87c76da0/Publication+27+Mental+health+ethics+-+you+and+I+have+a+moral+responsibility%2C+2009.pdf.pdf							EURO	High income
Finland Old Age and Ethics of Care EN 2008	English	ageing		clinical context	2008	Finland	https://etene.fi/documents/1429646/1571616/Publication+22+Report+on+elderly+care%2C+2008.pdf/07934bba-7d1e-4f96-b911-a4e20d53136b/Publication+22+Report+on+elderly+care%2C+2008.pdf.pdf							EURO	High income
Finland Shared Values in Health Care. Common Principles and Goals EN 2001	English	health systems		public health	2001	Finland	https://etene.fi/documents/1429646/1571616/Publication+3+Shared+values+in+Health+Care%2C+Common+Goals+and+Principles%2C+2001.pdf/10bdd2be-c322-48c2-a143-4e11ebc9235f/Publication+3+Shared+values+in+Health+Care%2C+Common+Goals+and+Principles%2C+2001.pdf.pdf			Finnish				EURO	High income
Finland Ethical Principles of Research in the Humanities and Social and Behavioural Sciences and Proposal for Ethical Review EN 2009	English	research ethics		research	2009	Finland	https://www.tenk.fi/sites/tenk.fi/files/ethicalprinciples.pdf							EURO	High income
Finland Right of a health care professional to refuse to perform an abortion	English	abortion		clinical context	2013	Finland	https://etene.fi/documents/1429646/1561478/2013+Right+of+a+health+care+professional+to+refuse+to+perform+an+abortion.pdf/b8305068-d890-491e-89ea-25c3ef412135/2013+Right+of+a+health+care+professional+to+refuse+to+perform+an+abortion.pdf							EURO	High income
Finland Time limits for abortion	English	abortion		clinical context	2013	Finland	https://etene.fi/documents/1429646/1561478/2013+TIME+LIMITS+FOR+ABORTION.pdf/9b379858-0446-4473-bf29-a99090414127/2013+TIME+LIMITS+FOR+ABORTION.pdf							EURO	High income
Finland Needs for amendments in act on legal recognition of the gender of transsexuals	English	intersexuality		other	2013	Finland	https://etene.fi/documents/1429646/1561478/2013+Needs+for+amendments+in+act+on+legal+recognition+of+the+gender+of+transsexuals.pdf/186b6630-53cc-4517-938c-e08ad70029da/2013+Needs+for+amendments+in+act+on+legal+recognition+of+the+gender+of+transsexuals.pdf							EURO	High income
Finland Comment request from the Regea Cell and Tissue Centre to ETENE on questions pertaining to the ethics of tissue bank activities	English	biobanking		research	2013	Finland	https://etene.fi/documents/1429646/1561478/2013+Comment+request+from+the+Regea+Cell+and+Tissue+Centre+on+questions+pertaining+to+the+ethics+of+tissue+bank+activities.pdf/95d8ed4b-3cda-4009-aac4-5fe1b48d8118/2013+Comment+request+from+the+Regea+Cell+and+Tissue+Centre+on+questions+pertaining+to+the+ethics+of+tissue+bank+activities.pdf							EURO	High income
Finland Statement on Final Report by a Working Group on Functional Child Welfare and a proposal for a quality recommendation for child welfare	English	pediatrics		public health	2013	Finland	https://etene.fi/documents/1429646/1561478/2013+Statement+on+Final+Report+by+a+Working+Group+on+Functional+Child+Welfare+and+a+proposal+for+a+quality+recommendation+for+child+welfare.pdf/26ed694e-0d43-4355-a337-53d9ad661247/2013+Statement+on+Final+Report+by+a+Working+Group+on+Functional+Child+Welfare+and+a+proposal+for+a+quality+recommendation+for+child+welfare.pdf							EURO	High income
Finland Position on the status and treatment of undocumented immigrants	English	migrant health		public health	2013	Finland	https://etene.fi/documents/1429646/1561478/2013+Position+on+the+status+and+treatment+of+undocumented+immigrants.pdf/d51b13be-5faa-4da9-8d31-d04f866ba8e4/2013+Position+on+the+status+and+treatment+of+undocumented+immigrants.pdf							EURO	High income
Finland Ethics of voluntary activities	English	public discourse and awareness		other	2014	Finland	https://etene.fi/documents/1429646/1561478/2014+Voluntary+activities.pdf/9009bdfe-8af0-44f4-9edd-c89519eded12/2014+Voluntary+activities.pdf							EURO	High income
Finland Statement on the participation of an anaesthesiologist who has performed the apnea test in the care of a deceased person's organs for organ removal	English	organ transplantation		clinical context	2014	Finland	https://etene.fi/documents/1429646/1561478/2014+STATEMENT+ON+THE+PARTICIPATION+OF+AN+ANAESTHESIOLOGIST.pdf/603ff59f-9ba4-4dce-8c87-ff33d759dcc0/2014+STATEMENT+ON+THE+PARTICIPATION+OF+AN+ANAESTHESIOLOGIST.pdf							EURO	High income
Finland Legal effects of withdrawing consent	English	informed consent		clinical context	2014	Finland	https://etene.fi/documents/1429646/1561478/2014+LEGAL+EFFECTS+OF+WITHDRAWING+CONSENT.pdf/baf1caa0-d041-4282-a30f-ae29171011b2/2014+LEGAL+EFFECTS+OF+WITHDRAWING+CONSENT.pdf							EURO	High income
France Avis sur les prélèvements de tissus d'embryons et de foetushumains morts, à des fins thérapeutiques, diagnostiques etscientifiques. Rapport	French	embryos in research	embryons en recherche	public health	1984	France	https://www.ccne-ethique.fr/sites/default/files/publications/avis001.pdf	France Opinion on sampling of dead human embryonic and foetal tissuefor therapeutic, diagnostic, and scientific purposes. Report	https://www.ccne-ethique.fr/sites/default/files/publications/avis001en.pdf					EURO	High income
France Avis sur les essais de nouveaux traitements chez l'homme. Réflexions et propositions	French	research ethics	éthique de recherche	research	1984	France	https://www.ccne-ethique.fr/sites/default/files/publications/avis002.pdf	France Opinion on the testing of new treatments on humans. Considerations and proposals	https://www.ccne-ethique.fr/sites/default/files/publications/avis002en.pdf					EURO	High income
France Avis sur les problèmes éthiques nés des techniques de reproduction artificielle. Rapport	French	assisted reproductive technology	procréation médicalement assistée	clinical context	1984	France	https://www.ccne-ethique.fr/sites/default/files/publications/avis003.pdf	France Opinion on ethical problems arising out of artificial reproductivetechniques. Report	https://www.ccne-ethique.fr/sites/default/files/publications/avis003en.pdf					EURO	High income
France Avis sur les registres médicaux pour études épidémiologiques et de prévention. Rapport	French	epidemics and pandemics	recherche épidémiologique	research	1985	France	https://www.ccne-ethique.fr/sites/default/files/publications/avis004.pdf	France Opinion on medical registries for epidemiological and preventive studies. Report	https://www.ccne-ethique.fr/sites/default/files/publications/avis004en.pdf					EURO	High income
France Avis sur les problèmes posés par le diagnostic prénatal etpérinatal. Rapport	French	prenatal diagnosis	diagnostic prénatal	clinical context	1985	France	https://www.ccne-ethique.fr/sites/default/files/publications/avis005.pdf	France Opinion on problems raised by prenatal and perinatal diagnosis.Report	https://www.ccne-ethique.fr/sites/default/files/publications/avis005en.pdf					EURO	High income
France Avis concernant les problèmes éthiques posés par l'appréciationdes risques du SIDA par la recherche d'anticorps spécifiques chezles donneurs de sang. Rapport	French	blood transfusion	don du sang	public health	1985	France	https://www.ccne-ethique.fr/sites/default/files/publications/avis006.pdf							EURO	High income
France Avis sur les expérimentations sur des malades en état végétatif chronique. Rapport	French	research ethics		research	1986	France	https://www.ccne-ethique.fr/sites/default/files/publications/avis007.pdf	France Opinion on experimentation on patients in a chronic vegetativestate. Report	https://www.ccne-ethique.fr/sites/default/files/publications/avis007en.pdf					EURO	High income
France Avis relatif aux recherches et utilisation des embryons humains invitro à des fins médicales et scientifiques. Rapport	French	embryos in research	embryons en recherche	research	1986	France	https://www.ccne-ethique.fr/sites/default/files/publications/avis008.pdf	France Opinion on research and use of in-vitro human embryos forscientific and medical purposes. Report	https://www.ccne-ethique.fr/sites/default/files/publications/avis008en.pdf					EURO	High income
France Avis sur les problèmes posés par le développement des méthodes d'utilisation de cellules humaines et de leurs dérivés. Rapport	French	human biomaterials	biomatériaux humains	research	1987	France	https://www.ccne-ethique.fr/sites/default/files/publications/avis009_0.pdf	France Opinion on problems arising because of the development of methods using human cells and their derivatives. Report	https://www.ccne-ethique.fr/sites/default/files/publications/en.pdf					EURO	High income
France Avis sur l'utilisation de la mifépristone (RU486). Rapport	French	abortion	avortement	clinical context	1987	France	https://www.ccne-ethique.fr/sites/default/files/publications/avis010.pdf	France Opinion on the use of Mifepristone (RU 486). Report	https://www.ccne-ethique.fr/sites/default/files/publications/avis010en.pdf					EURO	High income
France Avis sur une demande concernant une étude réalisée sur dessujets volontaires sains au cours d'une expérience de simulationdes modifications cardio-vasculaires et des tissus de soutienobservées chez l'homme en apesanteur. Rapport	French	research ethics	éthique de recherche	research	1987	France	https://www.ccne-ethique.fr/sites/default/files/publications/avis011.pdf	France Opinion on a request concerning a study of healthy volunteersduring an experiment simulating cardio-vascular and supportingtissues modifications in a weightless environment. Report	https://www.ccne-ethique.fr/sites/default/files/publications/avis011_1.pdf					EURO	High income
France Avis sur l'expérimentation médicale et scientifque sur des sujetsen état de mort cérébrale. Rapport	French	research ethics	éthique de recherche	research	1988	France	https://www.ccne-ethique.fr/sites/default/files/publications/avis012.pdf	France Opinion regarding medical and scientific experimentation on clinically brain dead subjects. Report	https://www.ccne-ethique.fr/sites/default/files/publications/avis012_1.pdf					EURO	High income
France Recommandations sur les Comités locaux. Rapport	French	ethics committees and commissions	comités d'éthique	research	1988	France	https://www.ccne-ethique.fr/sites/default/files/publications/avis013.pdf	France Recommendations regarding local ethics committees. Report	https://www.ccne-ethique.fr/sites/default/files/publications/avis013en.pdf					EURO	High income
France Avis sur les problèmes éthiques posés par la lutte contre ladiffusion de l'infection par le virus de l'immuno-déficiencehumaine (VIH). Rapport	French	HIV	VIH	public health	1988	France	https://www.ccne-ethique.fr/sites/default/files/publications/avis014.pdf	France Opinion on ethical problems raised by action to combat thespread of infection by the human immunodeficiency virus (HIV).Report	https://www.ccne-ethique.fr/sites/default/files/publications/avis014en.pdf					EURO	High income
France Avis sur le dépistage des toxicomanies dans l'entreprise. Rapport	French	drugs and addiction	toxicomanie	other	1989	France	https://www.ccne-ethique.fr/sites/default/files/publications/avis015.pdf	France Opinion on screening for drug addiction at the workplace. Report	https://www.ccne-ethique.fr/sites/default/files/publications/avis015en.pdf					EURO	High income
France Avis sur les greffes de cellules nerveuses dans le traitement de lamaladie de Parkinson. Rapport	French	clinical ethics	parkinson	clinical context	1989	France	https://www.ccne-ethique.fr/sites/default/files/publications/avis016.pdf	France Opinion on the transplantation of nerve cells in the treatment ofParkinson's disease. Report	https://www.ccne-ethique.fr/sites/default/files/publications/avis016en.pdf					EURO	High income
France Avis relatif à la diffusion des techniques d'identification par analyse de l'ADN (techniques des empreintes génétiques)	French	genetics and genomics	génétique	public health	1989	France	https://www.ccne-ethique.fr/sites/default/files/publications/avis017.pdf	France Opinion concerning the dissemination of DNA analysisidentification techniques (genetic fingerprinting)	https://www.ccne-ethique.fr/sites/default/files/publications/avis017en.pdf					EURO	High income
France Etat des études conduites par le Comité concernant les dons de gamètes et d'embryons	French	gamete donation	don de gamètes	research	1989	France	https://www.ccne-ethique.fr/sites/default/files/publications/avis018.pdf	France Update on studies undertaken by the committee regarding gamete and embryo donation	https://www.ccne-ethique.fr/sites/default/files/publications/avis018en.pdf					EURO	High income
France Avis sur les recherches sur l'embryon soumises à moratoiredepuis 1986 et qui visent à permettre la réalisation d'undiagnostic génétique avant transplantation	French	embryos in research	embryons en recherche	research	1990	France	https://www.ccne-ethique.fr/sites/default/files/publications/avis019.pdf	France Opinion on embryo research aiming to achieve pre-transfergenetic diagnosis for wich a moratorium was declared in 1986	https://www.ccne-ethique.fr/sites/default/files/publications/avis019en.pdf					EURO	High income
France Avis sur l'organisation actuelle du don de gamètes et ses conséquences	French	gamete donation	don de gamètes	public health	1990	France	https://www.ccne-ethique.fr/sites/default/files/publications/avis020.pdf	France Opinion on present organisation of gamete donation and its consequences	https://www.ccne-ethique.fr/sites/default/files/publications/avis020en.pdf					EURO	High income
France Avis sur la non-commercialisation du corps humain	French	human biomaterials	biomatériaux humains	research	1990	France	https://www.ccne-ethique.fr/sites/default/files/publications/avis021.pdf	France Opinion that the human body should not be used for commercial purposes	https://www.ccne-ethique.fr/sites/default/files/publications/avis021en.pdf					EURO	High income
France Avis sur la thérapie génique	French	genome editing	modification génétique	clinical context	1990	France	https://www.ccne-ethique.fr/sites/default/files/publications/avis022.pdf	France Opinion on gene therapy	https://www.ccne-ethique.fr/sites/default/files/publications/avis022en.pdf					EURO	High income
France Avis concernant des greffes intracérébrales de tissus mésencéphaliques d'embryons humains chez cinq malades parkinsoniens dans un but d'expérimentation thérapeutique	French	clinical ethics	parkinson	clinical context	1990	France	https://www.ccne-ethique.fr/sites/default/files/publications/avis023.pdf	France Opinion concerning intracerebral transplants of mesencephalictissues from human embryos to five patients with Parkinson'sdisease for the purpose of therapeutic experimentation	https://www.ccne-ethique.fr/sites/default/files/publications/avis023en.pdf					EURO	High income
France Avis sur les réductions embryonnaires et foetales	French	assisted reproductive technology	procréation médicalement assistée	clinical context	1991	France	https://www.ccne-ethique.fr/sites/default/files/publications/avis024.pdf	France Opinion on embryonic and foetal reduction	https://www.ccne-ethique.fr/sites/default/files/publications/avis024en.pdf					EURO	High income
France Avis sur l'application des tests génétiques aux études individuelles, études familiales et études de population. (Problèmes des "banques de l'ADN, des "banques" de cellules etde l'informatisation des données)	French	genetics and genomics	génétique	research	1991	France	https://www.ccne-ethique.fr/sites/default/files/publications/avis025.pdf	France Opinion regarding the application of genetic testing to individualstudies, family studies and population studies. (Problems relatedto DNA "banks", cell "banks" and computerisation)	https://www.ccne-ethique.fr/sites/default/files/publications/avis025en.pdf					EURO	High income
France Avis concernant la proposition de résolution sur l'assistance auxmourants, adoptée le 25 avril 1991 au Parlement européen par laCommission de l'environnement, de la santé publique et de laprotection des consommateurs	French	end of life	assistance auxmourants	clinical context	1991	France	https://www.ccne-ethique.fr/sites/default/files/publications/avis026.pdf	France Opinion concerning a draft resolution on assistance to the dyingadopted on April 25th 1991 by the Committee on theEnvironment, Public Health and Consumer Protection of theEuropean Parliament	https://www.ccne-ethique.fr/sites/default/files/publications/avis026en.pdf					EURO	High income
France Avis sur la non-commercialisation du génome humain. Rapport.Réflexions générales sur les problèmes éthiques posés par les recherches sur le génome humain	French	genetics and genomics	génétique	research	1991	France	https://www.ccne-ethique.fr/sites/default/files/publications/avis027.pdf	France Opinion that the human genome should not be used forcommercial purposes. Report. Thoughts relating to ethicalproblems of human genome research	https://www.ccne-ethique.fr/sites/default/files/publications/avis027en.pdf					EURO	High income
France Avis sur la transfusion sanguine au regard de la non-commercialisation du corps humain. Rappor	French	blood transfusion	transfusion sanguine	public health	1991	France	https://www.ccne-ethique.fr/sites/default/files/publications/avis028.pdf	France Opinion on blood transfusion with reference to not makingcommercial use of the human body	https://www.ccne-ethique.fr/sites/default/files/publications/avis028en.pdf					EURO	High income
France Avis relatif aux Comités d'éthique	French	ethics committees and commissions	comités d'éthique	research	1992	France	https://www.ccne-ethique.fr/sites/default/files/publications/avis029.pdf	France Opinion on ethics committees	https://www.ccne-ethique.fr/sites/default/files/publications/avis029en.pdf					EURO	High income
France Questions éthiques posées par l'obligation de tests génétiques pour les concurrentes des jeux d'Albertville	French	genetics and genomics	génétique	clinical context	1992	France	https://www.ccne-ethique.fr/sites/default/files/publications/avis030.pdf	France Ethical issues raised by mandatory genetic testing for female participants in the albertville games	https://www.ccne-ethique.fr/sites/default/files/publications/avis030en.pdf					EURO	High income
France Avis sur le dépistage de l'infection par le virus du SIDA	French	HIV	VIH	public health	1992	France	https://www.ccne-ethique.fr/fr/publications/avis-sur-le-depistage-de-linfection-par-le-virus-du-sida	France Opinion on screening for infection by the aids virus	https://www.ccne-ethique.fr/en/publications/opinion-screening-infection-aids-virus					EURO	High income
France Avis sur l'opportunité et le type d'essai à mettre en uvre pourpréciser les indications du centoxin. Rapport	French	research ethics	essais cliniques	research	1992	France	https://www.ccne-ethique.fr/sites/default/files/publications/avis032.pdf	France Opinion on whether a trial is required to confirm the efficacy of centoxin. Report	https://www.ccne-ethique.fr/sites/default/files/publications/avis032en.pdf					EURO	High income
France Avis sur le recensement des glaucomateux en France et lalocalisation chromosomique du (ou des) gène (s) responsable(s)	French	genetics and genomics	génétique	research	1993	France	https://www.ccne-ethique.fr/sites/default/files/publications/avis033.pdf	France Opinion concerning the identification of patients suffering from glaucoma in France and on chromosomal location of the causative gene or genes	https://www.ccne-ethique.fr/sites/default/files/publications/avis033en.pdf					EURO	High income
France Avis sur l'utilisation de placebo dans les essais thérapeutiques d'antidépresseurs. Rapport	French	psychiatry and mental health	santé mentale	research	1993	France	https://www.ccne-ethique.fr/sites/default/files/publications/avis034.pdf	France Opinion regarding the use of placebos in therapeutic antidepressant testing. Report	https://www.ccne-ethique.fr/sites/default/files/publications/avis034en.pdf					EURO	High income
France Compensation de déficits hormonaux chez les sportifs de hautniveau. Rapport	French	sport and doping		clinical context	1993	France	https://www.ccne-ethique.fr/sites/default/files/publications/avis035.pdf	France Ethics and sport: compensation of hormonal deficiencies inhighly trained athletes. Report	https://www.ccne-ethique.fr/sites/default/files/publications/avis035en.pdf					EURO	High income
France Avis sur l'application des procédés de thérapie génique somatique. Rapport	French	genome editing	modification génétique	clinical context	1993	France	https://www.ccne-ethique.fr/sites/default/files/publications/avis036.pdf							EURO	High income
France Avis sur le dépistage du risque de la trisomie 21 foetale à l'aide de tests sanguins chez les femmes enceintes. Rapport	French	prenatal diagnosis	diagnostic prénatal	clinical context	1993	France	https://www.ccne-ethique.fr/sites/default/files/publications/avis037.pdf							EURO	High income
France Avis sur l'éthique de la recherche dans les sciences du comportement humain. Rapport	French	research ethics	éthique de recherche	research	1993	France	https://www.ccne-ethique.fr/sites/default/files/publications/avis038.pdf	France Opinion on the ethics of research in the sciences of human behaviour. Report	https://www.ccne-ethique.fr/sites/default/files/publications/avis038en.pdf					EURO	High income
France Avis sur la prescription de substances antiandrogéniques à des détenus condamnés pour des infractions à caractère sexuel	French	health in prisons	santé dans les prisons	clinical context	1993	France	https://www.ccne-ethique.fr/sites/default/files/publications/avis039.pdf	France Opinion on the prescription of antiandrogenic substances to prison inmates sentenced for offences of a sexual nature	https://www.ccne-ethique.fr/sites/default/files/publications/avis039en.pdf					EURO	High income
France Avis sur le transfert d'embryons après décès du conjoint (ou du concubin). Rapport	French	assisted reproductive technology	procréation médicalement assistée	clinical context	1993	France	https://www.ccne-ethique.fr/sites/default/files/publications/avis040.pdf	France Opinion on the transfer of embryos after the decease of ahusband or partner. Report	https://www.ccne-ethique.fr/sites/default/files/publications/avis040en.pdf					EURO	High income
France La coopération dans le domaine de la recherche biomédicale entre équipes françaises et équipes de pays en voie de développementéconomique. Rapport	French	research in developing countries	la recherche dans les pays en développement	research	1993	France	https://www.ccne-ethique.fr/sites/default/files/publications/avis041.pdf	France Cooperation in the field of biomedical research between French teams and teams from economically developping countries	https://www.ccne-ethique.fr/sites/default/files/publications/avis041en.pdf					EURO	High income
France Avis sur l'évolution des pratiques d'assistance médicale à la procréation. Rapport	French	assisted reproductive technology	procréation médicalement assistée	clinical context	1994	France	https://www.ccne-ethique.fr/sites/default/files/publications/avis042.pdf	France Opinion on the evolution of practices concerning medically assisted procreation. Report	https://www.ccne-ethique.fr/sites/default/files/publications/avis042en.pdf					EURO	High income
France Rapports du Comité consultatif national d'éthique pour les sciences de la vie et de la santé sur les toxicomanies	French	drugs and addiction	toxicomanie	public health	1994	France	https://www.ccne-ethique.fr/sites/default/files/publications/avis043.pdf	France Reports on drug addiction	https://www.ccne-ethique.fr/sites/default/files/publications/avis043en.pdf					EURO	High income
France Avis sur l'implant cochléaire chez l'enfant sourd pré-lingual.Rapport	French	disability	handicap	clinical context	1994	France	https://www.ccne-ethique.fr/sites/default/files/publications/avis044.pdf	France Opinion on cochlear implants in prelingual deaf children. Report	https://www.ccne-ethique.fr/sites/default/files/publications/avis044en.pdf					EURO	High income
France Avis sur les questions éthiques posées par la transmission del'information scientifique relative à la recherche biologique et médicale. Rapport	French	public discourse and awareness		research	1994	France	https://www.ccne-ethique.fr/sites/default/files/publications/avis045.pdf	France Ethical questions arising from the transmission of scientific information concerning research in biology and medecine. Report	https://www.ccne-ethique.fr/sites/default/files/publications/avis045en.pdf					EURO	High income
France Avis et recommandations sur "Génétique et Médecine : de laprédiction à la prévention". Rapport	French	genetics and genomics	génétique	clinical context	1995	France	https://www.ccne-ethique.fr/sites/default/files/publications/avis046.pdf	France Opinion and recommandations on"Genetics and medecine : fromprediction to prevention". Reports	https://www.ccne-ethique.fr/sites/default/files/publications/avis046en.pdf					EURO	High income
France Avis sur la prise en charge des personnes autistes en France. Rapport	French	autism	autisme	clinical context	1996	France	https://www.ccne-ethique.fr/sites/default/files/publications/avis047.pdf	France Opinion on the management of autistic persons in France. Report	https://www.ccne-ethique.fr/sites/default/files/publications/avis047en.pdf					EURO	High income
France Recommandation sur la mise à disposition d'un traitement antiviral dans le SIDA. Rapport	French	HIV	VIH	public health	1996	France	https://www.ccne-ethique.fr/sites/default/files/publications/avis048.pdf	France Recommandation on making available an antiviral treatment for AIDS	https://www.ccne-ethique.fr/sites/default/files/publications/avis048en.pdf					EURO	High income
France Avis sur la contraception chez les personnes handicapées mentales. Rapport	French	disability	handicap	clinical context	1996	France	https://www.ccne-ethique.fr/sites/default/files/publications/avis049.pdf	France Opinion on the contraception for the mentally handicapped.Report	https://www.ccne-ethique.fr/sites/default/files/publications/avis049en.pdf					EURO	High income
France Rapport sur la stérilisation envisagée comme mode de contraception définitive	French	sterilization	stérilisation	clinical context	1996	France	https://www.ccne-ethique.fr/sites/default/files/publications/avis050.pdf	France Report on sterilisation considered as a means of permanent contraception	https://www.ccne-ethique.fr/sites/default/files/publications/avis050en.pdf					EURO	High income
France Recommandations sur un projet de loi "renforçant la prévention et la répression des atteintes sexuelles contre les mineurs"	French	crime prevention	prévention du crime	other	1996	France	https://www.ccne-ethique.fr/sites/default/files/publications/avis051.pdf	France Recommandations on a draft bill "reinforcing prevention and repression of sexual offences against minors"	https://www.ccne-ethique.fr/sites/default/files/publications/avis051en.pdf					EURO	High income
France Avis sur la constitution de collections de tissus et organes embryonnaires humains et leur utilisation à des fins scientifiques	French	embryos in research	embryons en recherche	research	1997	France	https://www.ccne-ethique.fr/sites/default/files/publications/avis052.pdf	France Opinion on the creation of human embryonic organ and tissue collections and their use for scientific purposes	https://www.ccne-ethique.fr/sites/default/files/publications/avis052en.pdf					EURO	High income
France Avis sur la constitution de collections de cellules embryonnaireshumaines et leur utilisation à des fins thérapeutiques ouscientifiques	French	embryos in research	embryons en recherche	research	1997	France	https://www.ccne-ethique.fr/sites/default/files/publications/avis053.pdf	France Opinion on the establishment of collections of human embryocells and their use for therapeutic or scientific purposes	https://www.ccne-ethique.fr/sites/default/files/publications/avis053en.pdf					EURO	High income
France Réponse au Président de la République au sujet du clonage reproductif	French	cloning	clonage	research	1997	France	https://www.ccne-ethique.fr/sites/default/files/publications/avis054.pdf	France Reply to the President of the French Republic on the subject ofreproductive cloning	https://www.ccne-ethique.fr/sites/default/files/publications/avis054en.pdf					EURO	High income
France Avis sur l'information à donner aux patients à propos de la possibilité de transmission de l'agent de la maladie de Creutzfeldt-Jakob par des composants du sang	French	blood transfusion	maladie deCreutzfeldt-Jakob	public health	1997	France	https://www.ccne-ethique.fr/sites/default/files/publications/avis055.pdf	France Opinion on information to be given to patients regarding thepossibility of transmission of the infective agent of Creutzfeldt-Jakob disease by blood components	https://www.ccne-ethique.fr/sites/default/files/publications/avis055en.pdf					EURO	High income
France Problèmes éthiques posés par le désir d’enfant chez des couples où l’homme est séropositif et la femme séronégative	French	HIV	VIH	clinical context	1998	France	https://www.ccne-ethique.fr/sites/default/files/publications/avis056.pdf	France Ethical questions raised when a couple, in which the man is hiv-positive and the woman is hiv-negative, wish to bear a child	https://www.ccne-ethique.fr/sites/default/files/publications/avis056en.pdf					EURO	High income
France Progrès technique, santé et modèle de société: la dimensionéthique des choix collectifs	French	health systems	systèmes sanitaires	public health	1998	France	https://www.ccne-ethique.fr/fr/publications/progres-technique-sante-et-modele-de-societe-la-dimension-ethique-des-choix-collectifs	France Technical progress, health and societal models: the ethicaldimension of collective choices	https://www.ccne-ethique.fr/en/publications/technical-progress-health-and-societal-models-ethical-dimension-collective-choices					EURO	High income
France Consentement éclairé et information des personnes qui se prêtentà des actes de soin ou de recherche	French	informed consent	consentement éclairé	research	1998	France	https://www.ccne-ethique.fr/sites/default/files/publications/avis058.pdf	France Informed consent of and information to persons accepting care orresearch procedures	https://www.ccne-ethique.fr/sites/default/files/publications/avis058en.pdf					EURO	High income
France Rapport sur le vieillissement	French	ageing	vieillissement	public health	1998	France	https://www.ccne-ethique.fr/sites/default/files/publications/avis059.pdf	France Report on Ageing	https://www.ccne-ethique.fr/sites/default/files/publications/avis059en.pdf					EURO	High income
France Réexamen des lois de bioéthique	French	biolaw	lois de bioéthique	other	1998	France	https://www.ccne-ethique.fr/sites/default/files/publications/avis060.pdf	France Re-examination of the law on bioethics	https://www.ccne-ethique.fr/sites/default/files/publications/avis060en.pdf					EURO	High income
France Avis sur l'Ethique et la xénotransplantation	French	xenotransplantation	xénotransplantation	research	1999	France	https://www.ccne-ethique.fr/sites/default/files/publications/avis061.pdf	France Opinion on Ethics and xenotransplantation	https://www.ccne-ethique.fr/sites/default/files/publications/avis061en_0.pdf					EURO	High income
France Médicalisation de la sexualité : le cas du Viagra. Réponse au Secrétaire d’Etat à la Santé	French	sexuality	sexualité	clinical context	1999	France	https://www.ccne-ethique.fr/sites/default/files/publications/avis062.pdf	France The medicalisation of sexuality : The case of Viagra Reply to the Secretary of State for Health	https://www.ccne-ethique.fr/sites/default/files/publications/avis062en.pdf					EURO	High income
France Avis sur Fin de vie, arrêt de vie, euthanasie	French	end of life	fin de vie	clinical context	2000	France	https://www.ccne-ethique.fr/sites/default/files/publications/avis063.pdf	France End of life, ending life, euthanasia	https://www.ccne-ethique.fr/sites/default/files/publications/avis063en.pdf					EURO	High income
France Avis sur l'avant-projet de loi portant transposition, dans le code de la propriété intellectuelle de la directive 98/44/CE du Parlement européen et du Conseil, en date du 6 juillet 1998, relative à la protection juridique des inventionsbiotechnologiques	French	patents	brevets	other	2000	France	https://www.ccne-ethique.fr/sites/default/files/publications/avis064.pdf	France Opinion on a preliminary draft law incorporating transposition intothe Code of intellectual property, of a European Parliament andCouncil Directive 98/44/CE, dated July 6, 1998, on the legalprotection of biotechnological inventions	https://www.ccne-ethique.fr/sites/default/files/publications/avis064en.pdf					EURO	High income
France Réflexions éthiques autour de la réanimation néonatale	French	pediatrics	pédiatrie	clinical context	2000	France	https://www.ccne-ethique.fr/sites/default/files/publications/avis065.pdf	France Ethical considerations regarding neonatal resuscitation	https://www.ccne-ethique.fr/sites/default/files/publications/avis065en.pdf					EURO	High income
France Réponse du CCNE aux saisines du Président du Sénat et du Président del'Assemblée Nationale sur l'allongement du délai d'IVG	French	abortion	avortement	clinical context	2000	France	https://www.ccne-ethique.fr/sites/default/files/publications/avis066.pdf	France CCNE's response to the President of the Sénat and to the President of the Assemblée Nationale regarding extension of the gestational age limit for elective abortion	https://www.ccne-ethique.fr/sites/default/files/publications/avis066en.pdf					EURO	High income
France Avis sur l'avant-projet de révision des lois de bioéthique	French	biolaw	lois de bioéthique	research	2000	France	https://www.ccne-ethique.fr/sites/default/files/publications/avis067.pdf	France Opinion on the preliminary draft revision of the laws on bioethics	https://www.ccne-ethique.fr/sites/default/files/publications/avis067en.pdf					EURO	High income
France Handicaps congénitaux et préjudice	French	disability	handicap	clinical context	2001	France	https://www.ccne-ethique.fr/sites/default/files/publications/avis068.pdf	France Congenital handicaps and prejudice	https://www.ccne-ethique.fr/sites/default/files/publications/avis068en.pdf					EURO	High income
France L'assistance médicale à la procréation chez les couples présentant un risque de transmission virale - réflexions sur les responsabilités	French	HIV	VIH	clinical context	2001	France	https://www.ccne-ethique.fr/sites/default/files/publications/avis069.pdf	France Medically assisted reproduction for couples presenting a risk of viral transmission - Reflections on responsibilities	https://www.ccne-ethique.fr/sites/default/files/publications/avis069en.pdf					EURO	High income
France Consentements en faveur d'un tiers	French	informed consent	consentement éclairé	clinical context	2001	France	https://www.ccne-ethique.fr/sites/default/files/publications/avis070.pdf	France Consent for the benefit of another person	https://www.ccne-ethique.fr/sites/default/files/publications/avis070en.pdf					EURO	High income
France Avis sur la neurochirurgie fonctionnelle d'affections psychiatriques sévères	French	psychiatry and mental health	psychiatrie	clinical context	2002	France	https://www.ccne-ethique.fr/sites/default/files/publications/avis071.pdf	France Opinion on functional neurosurgery for severe psychiatric disorders	https://www.ccne-ethique.fr/sites/default/files/publications/avis071en.pdf					EURO	High income
France Réflexions sur l'extension du diagnostic pré-implantatoire	French	preimplantation diagnosis		clinical context	2002	France	https://www.ccne-ethique.fr/sites/default/files/publications/avis072.pdf	France Reflections Concerning an Extension of Preimplantation Genetic Diagnosis	https://www.ccne-ethique.fr/sites/default/files/publications/avis072en.pdf					EURO	High income
France Les essais de phase 1 en cancérologie	French	oncology	oncologie	research	2002	France	https://www.ccne-ethique.fr/sites/default/files/publications/avis073.pdf	France Phase 1 trials in cancer	https://www.ccne-ethique.fr/sites/default/files/publications/avis073en.pdf					EURO	High income
France Les banques de sang de cordon ombilical en vue d'une utilisation autologue ou en recherche	French	biobanking	biobanques	research	2002	France	https://www.ccne-ethique.fr/sites/default/files/publications/avis074.pdf	France Umbilical cord blood banks for autologous use or for research	https://www.ccne-ethique.fr/sites/default/files/publications/avis074en.pdf					EURO	High income
France Questions éthiques soulevées par le développement de l'ICSI	French	assisted reproductive technology	procréation médicalement assistée	clinical context	2002	France	https://www.ccne-ethique.fr/sites/default/files/publications/avis075.pdf	France Ethical questions raised by the development of ICSI	https://www.ccne-ethique.fr/sites/default/files/publications/avis075en.pdf					EURO	High income
France A propos de l'obligation d'information génétique familiale en cas de nécessité médicale	French	genetics and genomics	génétique	clinical context	2003	France	https://www.ccne-ethique.fr/sites/default/files/publications/avis076.pdf	France Regarding the obligation to disclose genetic information of concern to the family in the event of medical necessity	https://www.ccne-ethique.fr/sites/default/files/publications/avis076en.pdf					EURO	High income
France Problèmes éthiques posés par les collections de matériel biologique et les données d'information associées	French	biobanking	biobanques	research	2003	France	https://www.ccne-ethique.fr/sites/default/files/publications/avis077.pdf	France Ethical issues raised by collections of biological material and associated information data : “biobanks”, “biolibraries”	https://www.ccne-ethique.fr/sites/default/files/publications/avis077en.pdf					EURO	High income
France Inégalités d'accès aux soins et dans la participation à la recherche à l'échelle mondiale - problèmes éthiques	French	research in developing countries	recherche dans les pays en développement	research	2003	France	https://www.ccne-ethique.fr/sites/default/files/publications/avis078.pdf	France Disparity in access to health care and participation in research on a global level – ethical issues	https://www.ccne-ethique.fr/sites/default/files/publications/avis078en.pdf					EURO	High income
France Transposition en droit français de la directive européenne relative aux essais cliniques de médicaments : un nouveau cadre éthique pour la recherche sur l'homme	French	research ethics	éthique de recherche	research	2003	France	https://www.ccne-ethique.fr/sites/default/files/publications/avis079_0.pdf							EURO	High income
France Orientation de travailleurs vers un poste comportant un risque. Rôle du médecin du travail et réflexions sur l'ambiguïté du concept d'aptitude	French	employee health	santé des travailleurs	other	2003	France	https://www.ccne-ethique.fr/sites/default/files/publications/avis080.pdf	France Guidance of workers to risk-bearing occupations - Role of occupational physicians and reflections on the ambiguity of the concept of aptitude	https://www.ccne-ethique.fr/sites/default/files/publications/avis080en.pdf					EURO	High income
France Performance et santé	French	enhancement	amélioration	other	2003	France	https://www.ccne-ethique.fr/sites/default/files/publications/avis081.pdf	France Performance and health	https://www.ccne-ethique.fr/sites/default/files/publications/avis081en.pdf					EURO	High income
France L'allotransplantation de tissu composite (ATC) au niveau de la face (Greffe totale ou partiale d'un visage)	French	organ transplantation	greffes de tissus faciaux	clinical context	2004	France	https://www.ccne-ethique.fr/sites/default/files/publications/avis082.pdf	France Composite tissue allotransplantation (CTA) of the face (Full or partial facial transplant)	https://www.ccne-ethique.fr/sites/default/files/publications/avis082en.pdf					EURO	High income
France Le dépistage prénatal généralisé de la mucoviscidose	French	prenatal diagnosis	diagnostic prénatal	clinical context	2003	France	https://www.ccne-ethique.fr/sites/default/files/publications/avis083.pdf	France Generalised prenatal screening for cystic fibrosis	https://www.ccne-ethique.fr/sites/default/files/publications/avis083en.pdf					EURO	High income
France Avis sur la formation à l'éthique médicale	French	ethics of health professionals	éthique des professionnels de la santé	public health	2004	France	https://www.ccne-ethique.fr/sites/default/files/publications/avis084.pdf	France Opinion on education in medical ethics	https://www.ccne-ethique.fr/sites/default/files/publications/avis084en.pdf					EURO	High income
France L'information à propos du risque de transmission sanguine de la maladie de Creutzfeldt-Jakob	French	blood transfusion	maladie deCreutzfeldt-Jakob	public health	2004	France	https://www.ccne-ethique.fr/sites/default/files/publications/avis085.pdf	France Information regarding the risk of blood transmission of Creutzfeldt-Jakob disease	https://www.ccne-ethique.fr/sites/default/files/publications/avis085en.pdf					EURO	High income
France Problèmes posés par la commercialisation d'autotests permettant le dépistage de l'infection VIH et le diagnostic de maladies génétiques	French	genetics and genomics	génétique	public health	2004	France	https://www.ccne-ethique.fr/sites/default/files/publications/avis086.pdf	France Problems connected to marketing self-test kits for HIV screening and diagnosis of genetic disease	https://www.ccne-ethique.fr/sites/default/files/publications/avis086en.pdf					EURO	High income
France Refus de traitement et autonomie de la personne	French	clinical ethics	éthique clinique	clinical context	2005	France	https://www.ccne-ethique.fr/sites/default/files/publications/avis087.pdf	France Treatment refusal and personal autonomy	https://www.ccne-ethique.fr/sites/default/files/publications/avis087en.pdf					EURO	High income
France Sur les méthodes de détermination de l'âge à des fins juridiques	French	pediatrics	pédiatrie	other	2005	France	https://www.ccne-ethique.fr/sites/default/files/publications/avis088.pdf	France Age determination methods for legal purposes	https://www.ccne-ethique.fr/sites/default/files/publications/avis088en.pdf					EURO	High income
France A propos de la conservation des corps des foetus et enfants mort-nés. Réponse à la saisine du Premier Ministre	French	embryos in research	embryons en recherche	research	2005	France	https://www.ccne-ethique.fr/sites/default/files/publications/avis089.pdf	France Opinion on preservation of the bodies of foetuses and still-born infants. Reply to a referral from the Prime Minister	https://www.ccne-ethique.fr/sites/default/files/publications/avis089en.pdf					EURO	High income
France Accès aux origines, anonymat et secret de la filiation	French	genetics and genomics	génétique	clinical context	2005	France	https://www.ccne-ethique.fr/sites/default/files/publications/avis090.pdf	France Access to origins, anonymity and confidentiality of filiation	https://www.ccne-ethique.fr/sites/default/files/publications/avis090en.pdf					EURO	High income
France Avis sur les problèmes éthiques posés par l'informatisation de la prescription hospitalière et du dossier du patient	French	patient data and health records	dossiers de santé électroniques	clinical context	2006	France	https://www.ccne-ethique.fr/sites/default/files/publications/avis091.pdf	France Opinion on ethical issues arising out of computerised hospital prescriptions and patient records	https://www.ccne-ethique.fr/sites/default/files/publications/avis091en.pdf					EURO	High income
France Avis sur le dépistage de la tuberculose et la vaccination par le BCG	French	tuberculosis	tuberculose	public health	2006	France	https://www.ccne-ethique.fr/sites/default/files/publications/avis092.pdf	France Opinion on screening for tuberculosis and BCG vaccination	https://www.ccne-ethique.fr/sites/default/files/publications/avis092en.pdf					EURO	High income
France Commercialisation des cellules souches humaines et autres lignées cellulaires	French	stem cell research	recherche sur les cellules souches	research	2006	France	https://www.ccne-ethique.fr/sites/default/files/publications/avis093.pdf	France Commercialisation of human stem cells and other cell lines	https://www.ccne-ethique.fr/sites/default/files/publications/avis093en.pdf					EURO	High income
France La santé et la médecine en prison	French	health in prisons	santé en prison	public health	2006	France	https://www.ccne-ethique.fr/sites/default/files/publications/avis094.pdf	France Health and medicine in Prison	https://www.ccne-ethique.fr/sites/default/files/publications/avis094en.pdf					EURO	High income
France Problèmes éthiques posés par des démarches de prédiction fondées sur la détection de troubles précoces du comportement chez l'enfant	French	pediatrics	pédiatrie	clinical context	2007	France	https://www.ccne-ethique.fr/sites/default/files/publications/avis095.pdf	France Ethical problems raised by prediction based on detection of early behavioural disorders in children	https://www.ccne-ethique.fr/sites/default/files/publications/avis095en.pdf					EURO	High income
France Questions éthiques posées par les nanosciences, les nanotechnologies et la santé	French	nanotechnology	Nanotechnologie	research	2007	France	https://www.ccne-ethique.fr/sites/default/files/publications/avis096.pdf	France Ethical questions raised by nanosciences, nanotechnologies and health	https://www.ccne-ethique.fr/sites/default/files/publications/avis096en.pdf					EURO	High income
France Questions éthiques posées par la délivrance de l'information génétique néonatale à l'occasion du dépistage de maladies génétiques	French	neonatal screening		clinical context	2007	France	https://www.ccne-ethique.fr/sites/default/files/publications/avis097.pdf	France Ethical issues arising out of the delivery of neonatal genetic information after screening for genetic disorders (the examples of cystic fibrosis and sickle-cell disease)	https://www.ccne-ethique.fr/sites/default/files/publications/avis097en_0.pdf					EURO	High income
France Biométrie, données identifiantes et droits de l'homme	French	biometrics and forensics	biométriques	other	2007	France	https://www.ccne-ethique.fr/sites/default/files/publications/avis098.pdf	France Biometrics, identifying data and human rights	https://www.ccne-ethique.fr/sites/default/files/publications/avis098en.pdf					EURO	High income
France A propos d'un test (ISET-Oncologie) visant à détecter dans le sang des cellules tumorales circulantes	French	oncology	oncologie	clinical context	2007	France	https://www.ccne-ethique.fr/sites/default/files/publications/avis099.pdf	France In connection with a test (ISET-Oncologie) for the detection of circulating tumour cells in blood	https://www.ccne-ethique.fr/sites/default/files/publications/avis099en.pdf					EURO	High income
France Migration, filiation et identification par empreintes génétiques	French	migrant health	santé des migrants	other	2007	France	https://www.ccne-ethique.fr/fr/publications/migration-filiation-et-identification-par-empreintes-genetiques	France Migration, filiation and identification by genetic testing	https://www.ccne-ethique.fr/en/publications/migration-filiation-and-identification-genetic-testing					EURO	High income
France Santé, éthique et argent : les enjeux éthiques de la contrainte budgétaire sur les dépenses de santé en milieu hospitalier	French	health systems	systèmes sanitaires	public health	2007	France	https://www.ccne-ethique.fr/sites/default/files/publications/avis101.pdf	France Health, ethics and money: ethical issues as a result of budgetary constraints on public health expenditure in hospitals	https://www.ccne-ethique.fr/sites/default/files/publications/avis101anglaisen_0.pdf					EURO	High income
France Sur la situation en France des personnes, enfants et adultes, atteintes d’autisme	French	autism	autisme	public health	2007	France	https://www.ccne-ethique.fr/sites/default/files/publications/ccne-avisn102_autisme.pdf	France On the situation of autistic children and adults in France	https://www.ccne-ethique.fr/sites/default/files/publications/avis_102anglais.pdf					EURO	High income
France Ethique et surdité de l’enfant : éléments de réflexion à propos de l'information sur le dépistage systématique néonatal et la prise en charge des enfants sourds	French	disability	handicap	clinical context	2007	France	https://www.ccne-ethique.fr/sites/default/files/publications/avis103.pdf	France Ethics and childhood deafness: consideration of information regarding systematic neonatal screening and the medical management of deaf children	https://www.ccne-ethique.fr/sites/default/files/publications/avis103en_0.pdf					EURO	High income
France "dossier médical personnel" et l'informatisation des données de santé	French	patient data and health records	dossiers de santé électroniques	public health	2008	France	https://www.ccne-ethique.fr/sites/default/files/publications/avis_104.pdf	France The "Personal Medical Record" and computerisation of health-related data	https://www.ccne-ethique.fr/sites/default/files/publications/avis104final_ang_1.pdf					EURO	High income
France Questionnements pour les Etats Généraux de la bioéthique	French	biolaw	lois de bioéthique	other	2008	France	https://www.ccne-ethique.fr/sites/default/files/publications/avis_105_ccne.pdf	France Questions for the Estates General on Bioethics	https://www.ccne-ethique.fr/sites/default/files/publications/avis105anglais.pdf					EURO	High income
France Questions éthiques soulevées par une possible pandémie grippale	French	epidemics and pandemics	influenza	public health	2009	France	https://www.ccne-ethique.fr/sites/default/files/publications/avis_106.pdf	France Ethical issues raised by a possible influenza pandemic	https://www.ccne-ethique.fr/sites/default/files/publications/avis_106_anglais.pdf					EURO	High income
France Avis sur les problèmes éthiques liés aux diagnostics anténatals : le diagnostic prénatal (DPN) et le diagnostic préimplantatoire (DPI)	French	prenatal diagnosis	diagnostic prénatal	clinical context	2009	France	https://www.ccne-ethique.fr/sites/default/files/publications/avis_107.pdf	France Opinion on ethical issues in connection with antenatal diagnosis:Prenatal diagnosis (PND) and Preimplantation Genetic Diagnosis (PGD)	https://www.ccne-ethique.fr/sites/default/files/publications/avis_107_eng.pdf					EURO	High income
France Avis sur les questions éthiques liées au développement et aufinancement des soins palliatifs	French	end of life	soins palliatifs	clinical context	2009	France	https://www.ccne-ethique.fr/sites/default/files/publications/avis_108.pdf	France Opinion on ethical issues in connection with the development andfunding of palliative care	https://www.ccne-ethique.fr/sites/default/files/publications/avis108defeng_2.pdf					EURO	High income
France Communication d'informations scientifiques et médicales, et société: enjeux éthiques	French	public discourse and awareness	communication scientifique	research	2010	France	https://www.ccne-ethique.fr/sites/default/files/publications/ccne-avis_109.pdf	France Society and the communication of scientific and medical information: ethical issues	https://www.ccne-ethique.fr/sites/default/files/publications/ccne_avis_109eng.pdf					EURO	High income
France Problemes ethiques souleves par la gestation pour autrui (gpa)	French	surrogacy	gestation pour autrui (GPA)	clinical context	2010	France	https://www.ccne-ethique.fr/sites/default/files/publications/avis_110.pdf	France Ethical issues raised by gestational surrogacy	https://www.ccne-ethique.fr/sites/default/files/publications/avis_110_eng.pdf					EURO	High income
France Avis sur les problèmes éthiques posés par l’utilisation des cadavres à des fins de conservation ou d’exposition muséale	French	human biomaterials	corps humains et cadavres	other	2010	France	https://www.ccne-ethique.fr/sites/default/files/publications/avis_111.pdf	France Opinion on ethical issues raised by the use of corpses for preservation or for exhibition in museums	https://www.ccne-ethique.fr/sites/default/files/publications/avis_111eng.pdf					EURO	High income
France Une réflexion éthique sur la recherche sur les cellules d’origine embryonnaire humaine, et la recherche sur l’embryon humain in vitro	French	embryos in research	embryons en recherche	research	2010	France	https://www.ccne-ethique.fr/sites/default/files/publications/avis_112.pdf	France Ethical reflection concerning research on human embryonic cells and on human embryos in vitro	https://www.ccne-ethique.fr/sites/default/files/publications/avis_112eng_0.pdf					EURO	High income
France La demande d'assistance médicale à la procréation après le décès de l'homme faisant partie du couple	French	assisted reproductive technology	procréation médicalement assistée	clinical context	2011	France	https://www.ccne-ethique.fr/sites/default/files/publications/avis_113.pdf	France Request for medically-assisted reproductive technology after the death of the male partner	https://www.ccne-ethique.fr/sites/default/files/publications/avis_113eng.pdf					EURO	High income
France Usage de l’alcool, des drogues et toxicomanie en milieu de travail. Enjeux éthiques liés à leurs risques et à leur détection	French	employee health	santé des travailleurs	other	2011	France	https://www.ccne-ethique.fr/sites/default/files/publications/avis114.pdf	France Consumption of alcohol and drugs, and drug addiction in the workplace. Ethical issues connected to substance-related risks and screening	https://www.ccne-ethique.fr/sites/default/files/publications/avis_114eng.pdf					EURO	High income
France Questions d’éthique relatives au prélèvement et au don d’organes à des fins de transplantation	French	organ transplantation	transplantation d'organes	public health	2011	France	https://www.ccne-ethique.fr/sites/default/files/publications/avis_115.pdf	France Ethical issues in connection with organ harvesting and donation fortransplanting	https://www.ccne-ethique.fr/sites/default/files/publications/avis_115eng_0.pdf					EURO	High income
France Enjeux éthiques de la neuroimagerie fonctionnelle	French	neuroscience	neurosciences	research	2012	France	https://www.ccne-ethique.fr/sites/default/files/publications/avis_116.pdf	France Ethical issues arising out of functional neuroimaging	https://www.ccne-ethique.fr/sites/default/files/publications/avis_116_eng.pdf					EURO	High income
France Utilisation des cellules souches issues du sang de cordon ombilical, du cordon lui-même et du placenta et leur conservation en biobanques. Questionnement éthique	French	biobanking	biobanques	research	2012	France	https://www.ccne-ethique.fr/sites/default/files/publications/avis_117.pdf	France Use of stem cells derived from umbilical cord blood, the umbilical cord itself and the placenta; their storage in biobanks. Ethical issues	https://www.ccne-ethique.fr/sites/default/files/publications/avis_117eng.pdf					EURO	High income
France Vie affective et sexuelle des personnes handicapées Question de l’assistance sexuelle	French	disability	handicap	clinical context	2012	France	https://www.ccne-ethique.fr/sites/default/files/publications/avis_ndeg118.pdf	France The emotional and sexual lives of people with disabilitiesThe issue of sexual assistance	https://www.ccne-ethique.fr/sites/default/files/publications/avis_118eng.pdf					EURO	High income
France Les problèmes éthiques posés par la commercialisation d’autotests de dépistage de l’infection VIH	French	genetics and genomics	génétique	public health	2013	France	https://www.ccne-ethique.fr/sites/default/files/publications/avis_119.pdf	France Ethical Issues Raised by the Marketing of HIV Self-Screening Test Kits	https://www.ccne-ethique.fr/sites/default/files/publications/avis_119eng_0.pdf					EURO	High income
France Questions éthiques associées au développement des tests génétiques fœtaux sur sang maternel	French	prenatal diagnosis	diagnostic prénatal	clinical context	2013	France	https://www.ccne-ethique.fr/sites/default/files/publications/avis-120.pdf	France Ethical Issues in Connection with the Development of Foetal Genetic Testing on Maternal Blood	https://www.ccne-ethique.fr/sites/default/files/publications/avis120vbeng.pdf					EURO	High income
France Fin de vie, autonomie de la personne, volonté de mourir	French	end of life	fin de vie	clinical context	2013	France	https://www.ccne-ethique.fr/sites/default/files/publications/avis_121_0.pdf	France The End of Life, Personal Autonomy, the Will to Die	https://www.ccne-ethique.fr/sites/default/files/publications/avis_n_121_du_ccneeng.pdf					EURO	High income
France Recours aux techniques biomédicales en vue de «neuro-amélioration»chez la personne non malade: enjeux éthiques	French	enhancement	amélioration	other	2013	France	https://www.ccne-ethique.fr/sites/default/files/publications/ccne.avis_ndeg122.pdf	France The Use of Biomedical Techniques for “Neuroenhancement” in Healthy Individuals: Ethical Issues	https://www.ccne-ethique.fr/sites/default/files/publications/ccne.avis_ndeg122eng.pdf					EURO	High income
France Questionnement éthique et observations concernant la contre-indication permanente du don de sangpour tout homme déclarant avoir eu une ou des relation(s) sexuelle(s) avec un ou plusieurs homme(s)	French	blood transfusion	don du sang	public health	2015	France	https://www.ccne-ethique.fr/sites/default/files/publications/avis_ndeg123.pdf	France Ethical queries and observations concerning permanent deferral from blood donation for men disclosing sexual relations on one or more occasions with another man/other men	https://www.ccne-ethique.fr/sites/default/files/publications/avis_ndeg123_30_mars_2015_eng.pdf					EURO	High income
France Réflexion éthique sur l’évolution des tests génétiques liée au séquençage de l’ADN humain à très haut débit	French	genetics and genomics	génétique	research	2016	France	https://www.ccne-ethique.fr/sites/default/files/publications/ccne_avis_124.pdf	France Ethical Reflection on Developments in Genetic Testing in Connection with Very High Throughput Human DNA Sequencing	https://www.ccne-ethique.fr/sites/default/files/publications/ccne_avis_124_engfinal.pdf					EURO	High income
France Biodiversité et santé: nouvelles relations de l’humanité avec le vivant ?	French	environment and sustainability	biodiversité	other	2017	France	https://www.ccne-ethique.fr/sites/default/files/publications/rapport_125_ethique_et_biodiversite_rapport_vf.pdf	France Biodiversity and Health. A New Relationship Between Humanity and the Living World?	https://www.ccne-ethique.fr/sites/default/files/publications/opinion125_0.pdf					EURO	High income
France Avis du CCNE sur les demandes sociétales de recours à l’assistance médicale à la procréation (AMP)	French	assisted reproductive technology	procréation médicalement assistée	clinical context	2017	France	https://www.ccne-ethique.fr/sites/default/files/publications/ccne_avis_ndeg126_amp_version-def.pdf	France CCNE Opinion on Societal Requests for Medically Assisted Reproduction (MAR)	https://www.ccne-ethique.fr/sites/default/files/publications/ccne_avis_n126_amp.eng_.pdf					EURO	High income
France Avis du CCNE santé des migrants et exigence éthique	French	migrant health	santé des migrants	public health	2017	France	https://www.ccne-ethique.fr/sites/default/files/publications/ccne_avis_127_sur_la_sante_des_migrants_0.pdf	France Migrants’ Health and Ethical imperatives	https://www.ccne-ethique.fr/sites/default/files/publications/127_2018_migrants_eng_copy.pdf					EURO	High income
France Enjeux éthiques du vieillissement	French	ageing	vieillissement	public health	2018	France	https://www.ccne-ethique.fr/sites/default/files/publications/ccne_avis_128.pdf	France The Ethical Issues of Ageing	https://www.ccne-ethique.fr/sites/default/files/publications/ccne_avis_128eng.pdf					EURO	High income
France Contribution du CCNE à la révision de la loi de bioéthique	French	biolaw	lois de bioéthique	other	2018	France	https://www.ccne-ethique.fr/sites/default/files/publications/avis_129_vf.pdf	France Contribution of the CCNE to the Revision of the Bioethis Law	https://www.ccne-ethique.fr/sites/default/files/publications/resume_avis_129_-_en_anglais_2012_v6.pdf					EURO	High income
France Données massives et santé: Etat des lieux, prospective et nouvelles questions éthiques	French	digital health	données massives	research	2019	France	https://www.ccne-ethique.fr/sites/default/files/publications/avis_130.pdf							EURO	High income
France Numérique & santé. Quels enjeux éthiques pour quelles regulations?	French	digital health	numérique	public health	2018	France	https://www.ccne-ethique.fr/sites/default/files/publications/rapport_numerique_et_sante_19112018.pdf	France Digital technology and Healthcare. Which Ethical Issues for which Regulation?	https://www.ccne-ethique.fr/sites/default/files/publications/version_anglaise_1.pdf					EURO	High income
France Rapport des Etats généraux de la bioéthique 2018	French	public discourse and awareness	participation citoyenne	other	2018	France	https://www.ccne-ethique.fr/sites/default/files/publications/eg_ethique_rapportbd.pdf	France Synthesis, Report of the French National Consultative Ethics Committee, June 2018, Opinions of the citizen committee	https://www.ccne-ethique.fr/sites/default/files/publications/synthese_anglaise_v1909.pdf					EURO	High income
France Contribution du Comité consultatif national d’éthique (CCNE) à la réflexion dans le contexte de la 21ème conférence sur les changements climatiques	French	environment and sustainability	biodiversité	other	2015	France	https://www.ccne-ethique.fr/sites/default/files/publications/texte_ccne-cop21-6_novembre_2015.pdf	France Contribution by the National Consultative Ethics Committee (CCNE) to reflection in the context of the 21st Conference on Climate Change	https://www.ccne-ethique.fr/sites/default/files/publications/cop21_0.pdf					EURO	High income
France Rapport du CCNE sur le débat public concernant la fin de vie	French	end of life	fin de vie	clinical context	2014	France	https://www.ccne-ethique.fr/sites/default/files/publications/rapport_ccne_sur_le_debat_fin_de_vie.pdf	France CCNE Report on the public debate concerning end-of-life	https://www.ccne-ethique.fr/sites/default/files/publications/rapport_ccne_sur_le_debat_fin_de_vie_2ang_0.pdf					EURO	High income
France Observations du CCNE à l’attention du Conseil d’Etat	English	end of life		clinical context	2014	France	https://www.ccne-ethique.fr/sites/default/files/publications/observations_generales_du_ccne_pour_le_conseil_detat_-5_mai_2014engfinal.pdf	France CCNE observations for the attention of the Conseil d’Etat (Council of State, highest French administrative jurisdiction)	https://www.ccne-ethique.fr/sites/default/files/publications/observations_generales_du_ccne_pour_le_conseil_detat_-5_mai_2014-1.pdf					EURO	High income
France Conférence de citoyens sur la fin de vie: avis citoyen du 14 décembre 2013	French	end of life		clinical context	2013	France	https://www.ccne-ethique.fr/sites/default/files/publications/avis_citoyen.pdf	France Citizens’ Conference on End-of-Life: Citizen Opinion	https://www.ccne-ethique.fr/sites/default/files/publications/avis_citoyen_fin_de_vieeng.pdf					EURO	High income
Germany Advance directive EN ES FR 2005	English, German, French, Spanish	advance directives		clinical context	2005	Germany	https://www.ethikrat.org/fileadmin/Publikationen/Stellungnahmen/Archiv/Stellungnahme_Patientenverfuegung.pdf							EURO	High income
Germany Anonymous relinquishment of infants tackling the problem EN 2009	English	adoption and anonymous birth		other	2009	Germany	https://www.ethikrat.org/fileadmin/Publikationen/Stellungnahmen/englisch/DER_Stn_AnonKind_Engl_online_Aufl2.pdf			German	https://www.ethikrat.org/fileadmin/Publikationen/Stellungnahmen/deutsch/DER-Stn_Anonyme_Kindesabgabe.pdf	French	https://www.ethikrat.org/fileadmin/Publikationen/Stellungnahmen/franzoesisch/DER_Stn_AnonKind_Frz_online_Aufl2.pdf	EURO	High income
Germany Human biobanks for research EN 2010	English	biobanking		research	2010	Germany	https://www.ethikrat.org/fileadmin/Publikationen/Stellungnahmen/englisch/DER_StnBiob_Engl_Online_mitKennwort.pdf			German	https://www.ethikrat.org/fileadmin/Publikationen/Stellungnahmen/deutsch/DER_StnBiob_Online.pdf	French	https://www.ethikrat.org/fileadmin/Publikationen/Stellungnahmen/franzoesisch/DER_StnBiob_Frz_mitKennwort.pdf	EURO	High income
Germany Medical benefits and costs in healthcare: The normative role of their evaluation	English	resource allocation		public health	2011	Germany	https://www.ethikrat.org/fileadmin/Publikationen/Stellungnahmen/franzoesisch/DER_StnAllokationFR_Online.pdf			German	https://www.ethikrat.org/fileadmin/Publikationen/Stellungnahmen/deutsch/DER_StnAllo-Aufl2_Online.pdf	French	https://www.ethikrat.org/fileadmin/Publikationen/Stellungnahmen/franzoesisch/DER_StnAllokationFR_Online.pdf	EURO	High income
Germany Preimplantation Genetic Diagnosis EN 2011	English	preimplantation diagnosis		clinical context	2011	Germany	https://www.ethikrat.org/fileadmin/Publikationen/Stellungnahmen/englisch/DER_Stn_PID_EN_Online.pdf			German	https://www.ethikrat.org/fileadmin/Publikationen/Stellungnahmen/deutsch/stellungnahme-praeimplantationsdiagnostik.pdf	French	https://www.ethikrat.org/fileadmin/Publikationen/Stellungnahmen/franzoesisch/DER_Stn_PID_FR_Online.pdf	EURO	High income
Germany Human-Animal Mixtures in Research EN 2011	English	chimeras		research	2013	Germany	https://www.ethikrat.org/fileadmin/Publikationen/Stellungnahmen/englisch/opinion-human-animal-mixtures-in-research.pdf			German	https://www.ethikrat.org/fileadmin/Publikationen/Stellungnahmen/deutsch/DER_StnMischwesen_Deu_Online.pdf	French	https://www.ethikrat.org/fileadmin/Publikationen/Stellungnahmen/franzoesisch/avis-les-etres-mixtes-humain-animal-dans-la-recherche.pdf	EURO	High income
Germany Intersexuality EN 2012	English	intersexuality		clinical context	2012	Germany	https://www.ethikrat.org/fileadmin/Publikationen/Stellungnahmen/englisch/opinion-intersexuality.pdf			German	https://www.ethikrat.org/fileadmin/Publikationen/Stellungnahmen/deutsch/DER_StnIntersex_Deu_Online.pdf	French	https://www.ethikrat.org/fileadmin/Publikationen/Stellungnahmen/franzoesisch/avis-intersexualite.pdf	EURO	High income
Germany Dementia and Self-Determination	English	dementia		clinical context	2012	Germany	https://www.ethikrat.org/fileadmin/Publikationen/Stellungnahmen/englisch/opinion-dementia-and-self-determination.pdf			German	https://www.ethikrat.org/fileadmin/Publikationen/Stellungnahmen/deutsch/DER_StnDemenz_Online.pdf			EURO	High income
Germany The Future of Genetic Diagnosis. From Research to Clinical Practice	English	genetics and genomics		clinical context	2013	Germany	https://www.ethikrat.org/fileadmin/Publikationen/Stellungnahmen/englisch/opinion-the-future-of-genetic-diagnosis.pdf			German	https://www.ethikrat.org/fileadmin/Publikationen/Stellungnahmen/deutsch/stellungnahme-zukunft-der-genetischen-diagnostik.pdf			EURO	High income
Germany Biosecurity. Freedom and Responsibility of Research	English	biosecurity		research	2014	Germany	https://www.ethikrat.org/fileadmin/Publikationen/Stellungnahmen/englisch/opinion-biosecurity.pdf			German	https://www.ethikrat.org/fileadmin/Publikationen/Stellungnahmen/deutsch/stellungnahme-biosicherheit.pdf			EURO	High income
Germany Incest Prohibition	English	sexuality		other	2014	Germany	https://www.ethikrat.org/fileadmin/Publikationen/Stellungnahmen/englisch/opinion-incest-prohibition.pdf			German	https://www.ethikrat.org/fileadmin/Publikationen/Stellungnahmen/deutsch/stellungnahme-inzestverbot.pdf			EURO	High income
Germany Big Data and Health. Data Sovereignty as the Shaping of Informational Freedom. Executive Summary and Recommendations	English	digital health		public health	2018	Germany	https://www.ethikrat.org/fileadmin/Publikationen/Stellungnahmen/englisch/opinion-big-data-and-health-summary.pdf			German	https://www.ethikrat.org/fileadmin/Publikationen/Stellungnahmen/deutsch/stellungnahme-big-data-und-gesundheit.pdf			EURO	High income
Germany Benevolent Coercion - Tensions Between Welfare and Autonomy in Professional Caring Relationships	English	ethics of health professionals		clinical context	2019	Germany	https://www.ethikrat.org/fileadmin/Publikationen/Stellungnahmen/englisch/opinion-benevolent-coercion-summary.pdf			German	https://www.ethikrat.org/fileadmin/Publikationen/Stellungnahmen/deutsch/stellungnahme-hilfe-durch-zwang.pdf			EURO	High income
Germany Intervening in the Human Germline	English	genome editing		research	2019	Germany	https://www.ethikrat.org/fileadmin/Publikationen/Stellungnahmen/englisch/opinion-intervening-in-the-human-germline-summary.pdf			German	https://www.ethikrat.org/fileadmin/Publikationen/Stellungnahmen/deutsch/stellungnahme-eingriffe-in-die-menschliche-keimbahn.pdf			EURO	High income
Germany Stem Cell Research - New Challenges for the Ban on Cloning and Treatment of Artificially Created Germ Cells?	English	stem cell research		research	2014	Germany	https://www.ethikrat.org/fileadmin/Publikationen/Ad-hoc-Empfehlungen/englisch/recommendation-stem-cell-research.pdf			German	https://www.ethikrat.org/fileadmin/Publikationen/Ad-hoc-Empfehlungen/deutsch/empfehlung-stammzellforschung.pdf			EURO	High income
Germany The Regulation of Assisted Suicide in an Open Society. German Ethics Council Recommends the Statutory Reinforcement of Suicide Prevention	English	end of life		clinical context	2014	Germany	https://www.ethikrat.org/fileadmin/Publikationen/Ad-hoc-Empfehlungen/englisch/recommendation-assisted-suicide.pdf			German	https://www.ethikrat.org/fileadmin/Publikationen/Ad-hoc-Empfehlungen/deutsch/empfehlung-suizidbeihilfe.pdf			EURO	High income
Germany Suicide Prevention Instead of Suicide Support. Reminder of a Demand by the German Ethics Council on the Occasion of a Decision by the Federal Administrative Court	English	end of life		clinical context	2017	Germany	https://www.ethikrat.org/fileadmin/Publikationen/Ad-hoc-Empfehlungen/englisch/recommendation-suicide-prevention.pdf			German	https://www.ethikrat.org/fileadmin/Publikationen/Ad-hoc-Empfehlungen/deutsch/empfehlung-suizidpraevention-statt-suizidunterstuetzung.pdf			EURO	High income
Germany Germline intervention in the human embryo. German Ethics Council calls for global political debate and international regulation	English	genome editing		research	2019	Germany	https://www.ethikrat.org/fileadmin/Publikationen/Ad-hoc-Empfehlungen/englisch/recommendation-germline-intervention-in-the-human-embryo.pdf			German	https://www.ethikrat.org/fileadmin/Publikationen/Ad-hoc-Empfehlungen/deutsch/empfehlung-keimbahneingriffe-am-menschlichen-embryo.pdf			EURO	High income
Germany Global Health, Global Ethics, Global Justice	English	Global Summit of NECs/NBCs		other	2018	Germany	https://www.ethikrat.org/fileadmin/Publikationen/Dokumentationen/global-health-global-ethics-global-justice.pdf							EURO	High income
Greece Consent in the Patient-Physician Relationship EN 2010	English	informed consent		clinical context	2010	Greece	http://www.bioethics.gr/images/pdf/ENGLISH/OPINIONS_REPORTS/Opinion-infcons-EN.pdf			Greek	http://www.bioethics.gr/images/pdf/GNOMES/informed_consent_opinion_gr.pdf			EURO	High income
Greece Genetic data private insurance EN 2008	English	genetics and genomics		public health	2008	Greece	http://www.bioethics.gr/images/pdf/ENGLISH/OPINIONS_REPORTS/ins_opinion_eng.pdf			Greek	http://www.bioethics.gr/images/pdf/GNOMES/ins_opinion_gr.pdf			EURO	High income
Greece Human Biobanks EN 2006	English	biobanking		research	2006	Greece	http://www.bioethics.gr/images/pdf/ENGLISH/OPINIONS_REPORTS/biobanks_recom_eng.pdf			Greek	http://www.bioethics.gr/images/pdf/GNOMES/biobanks_recom_gr.pdf			EURO	High income
Greece Management Biological Wealth EN 2009	English	environment and sustainability		other	2009	Greece	http://www.bioethics.gr/images/pdf/ENGLISH/OPINIONS_REPORTS/biodiversity_opin_eng.pdf			Greek	http://www.bioethics.gr/images/pdf/GNOMES/biodiversity_opin_gr.pdf			EURO	High income
Greece PIGD EN 2007	English	assisted reproductive technology		clinical context	2007	Greece	http://www.bioethics.gr/images/pdf/ENGLISH/OPINIONS_REPORTS/1_pd_pgd_opin_eng2.pdf			Greek	http://www.bioethics.gr/images/pdf/GNOMES/rec_pd_gr.pdf			EURO	High income
Greece research ethics code EN 2009	English	research ethics		research	2009	Greece	http://www.bioethics.gr/images/pdf/ENGLISH/OPINIONS_REPORTS/research_ethics_code.pdf			Greek	http://www.bioethics.gr/images/pdf/GNOMES/kodikas_deontologias.pdf			EURO	High income
Greece Research Ethics Committees EN 2009	English	ethics committees and commissions		research	2009	Greece	http://www.bioethics.gr/images/pdf/ENGLISH/OPINIONS_REPORTS/guide.pdf			Greek	http://www.bioethics.gr/images/pdf/GNOMES/recs_opinion_gr.pdf			EURO	High income
Greece Research ethics	English	research ethics		research	undated	Greece	http://www.bioethics.gr/images/pdf/ENGLISH/OPINIONS_REPORTS/reseth-opin-en.pdf			Greek	http://www.bioethics.gr/images/pdf/GNOMES/reseth_opin_gr.pdf			EURO	High income
Greece Medical Tourism: The Ethics Framework	English	medical tourism		clinical context	2018	Greece	http://www.bioethics.gr/images/pdf/GNOMES/OPINION_medical_tourism_FINAL_EN.pdf			Greek	http://www.bioethics.gr/images/pdf/GNOMES/OPINION_medical_tourism_FINAL_GR.pdf			EURO	High income
Greece Enforcement of the law for Research Ethics Committees (RECs)	English	ethics committees and commissions		research	2018	Greece	http://www.bioethics.gr/images/pdf/GNOMES/SYSTASH_EHDE_FINAL_EN.pdf			Greek	http://www.bioethics.gr/images/pdf/GNOMES/SYSTASH_EHDE_FINAL_GR.pdf			EURO	High income
Greece Reflections on Contemporary Issues HNBC Opinions and Reports EN	English	research ethics		research	2014	Greece	http://www.bioethics.gr/images/pdf/EKDOSEIS/OPINIONS_AND_REPORTS_2008-2013_EN.pdf							EURO	High income
Greece Medical Tourism EN 2018	English	medical tourism		clinical context	2018	Greece	http://www.bioethics.gr/images/pdf/GNOMES/REPORT_medical_tourism_FINAL_EN.pdf			Greek	http://www.bioethics.gr/images/pdf/GNOMES/REPORT_medical_tourism_FINAL_GR.pdf			EURO	High income
Greece Big Data in Health Report EN 2017	English	digital health		public health	2017	Greece	http://www.bioethics.gr/images/pdf/GNOMES/REPORT_Big_Data_FINAL_.pdf			Greek	http://www.bioethics.gr/images/pdf/GNOMES/OPINION_Big_Data_FINAL_GR.pdf			EURO	High income
Greece Big Data in Health Opinion EN 2017	English	digital health		public health	2017	Greece	http://www.bioethics.gr/images/pdf/GNOMES/OPINION_Big_Data_FINAL_EN.pdf			Greek	http://www.bioethics.gr/images/pdf/GNOMES/REPORT_Big_Data_FINAL_GR.pdf			EURO	High income
Greece Umbilical Cord Blood Banks EN 2017	English	biobanking		research	2017	Greece	http://www.bioethics.gr/images/pdf/GNOMES/SYSTASH_TRAPEZES_OPA_FINAL_EN.pdf			Greek	http://www.bioethics.gr/images/pdf/GNOMES/SYSTASH_TRAPEZES_OPA_FINAL_GR.pdf			EURO	High income
Greece Mitochondrial Replacement for the Prevention of Mitochondrial Diseases EN 2017	English	mitochondrial replacement therapy		clinical context	2017	Greece	http://www.bioethics.gr/images/pdf/GNOMES/RECOMMENDATION_MITOCHONDRIAL_REPLACEMENT_FINAL__ENG.pdf			Greek	http://www.bioethics.gr/images/pdf/GNOMES/RECOMMENDATION_MITOCHONDRIAL_REPLACEMENT_FINAL_GR.pdf			EURO	High income
Greece Creation of Hybrid and Chimeric Organisms EN 2017	English	chimeras		research	2017	Greece	http://www.bioethics.gr/images/pdf/GNOMES/ENHMEROTIKO_KEIMENO_hybrids_chimeras_FINAL_EN.pdf			Greek	http://www.bioethics.gr/images/pdf/GNOMES/ENHMEROTIKO_KEIMENO_hybrids_chimeras__FINAL_GR.pdf			EURO	High income
Greece Recommendation Regarding Age Limits in Medically Assisted Reproduction EN 2017	English	assisted reproductive technology		clinical context	2017	Greece	http://www.bioethics.gr/images/pdf/GNOMES/RECOMMENDATION_ASSISTED_REPRODUCTION_FINAL_ENG.pdf			Greek	http://www.bioethics.gr/images/pdf/GNOMES/RECOMMENDATION_ASSISTED_REPRODUCTION_FINAL_GR.pdf			EURO	High income
Greece Recent Developments in Human Genome Modification Genome Editing Opinion EN 2016	English	genome editing		research	2016	Greece	http://www.bioethics.gr/images/pdf/GNOMES/Patient_Offices_Recommendation_Final_EN.pdf			Greek	http://www.bioethics.gr/images/pdf/GNOMES/OPINION__gene%20editing_Final_GR.pdf			EURO	High income
Greece Recent Deveopments in Human Genome Modification Genome Editing Report EN 2016	English	genome editing		research	2016	Greece	http://www.bioethics.gr/images/pdf/GNOMES/REPORT_Gene_editing_FINAL_EN.pdf			Greek	http://www.bioethics.gr/images/pdf/GNOMES/REPORT_Gene_editing_FINAL_GR.pdf			EURO	High income
Greece Incidental Findings in Research and Clinical Practice Opinion EN 2015	English	research ethics		clinical context	2015	Greece	http://www.bioethics.gr/images/pdf/GNOMES/OPINION_Incidental_Findings_FINAL_.pdf			Greek	http://www.bioethics.gr/images/pdf/GNOMES/OPINION_Incidental_Findings_FINAL_GR.pdf			EURO	High income
Greece Incidental Findings in Research and Clinical Practice Report EN 2015	English	research ethics		clinical context	2015	Greece	http://www.bioethics.gr/images/pdf/GNOMES/REPORT_INCIDENTAL_FINDINGS_FINAL%20EN.pdf			Greek	http://www.bioethics.gr/images/pdf/GNOMES/REPORT_INCIDENTAL_FINDINGS_FINAL_GR.pdf			EURO	High income
Greece Immunization in Children EN 2015	English	vaccines		public health	2015	Greece	http://www.bioethics.gr/images/pdf/GNOMES/RECOMMENDATION_Children_Vaccination_Final_EN.pdf			Greek	http://www.bioethics.gr/images/pdf/GNOMES/RECOMMENDATION_Immunization_In_Children_Final_GR.pdf			EURO	High income
Greece Electronic Health Record Ethical Issues Opinion EN 2015	English	patient data and health records		public health	2015	Greece	http://www.bioethics.gr/images/pdf/GNOMES/OPINION_ELECTRONIC_HEALTH_RECORD_EN-FINAL.pdf			Greek	http://www.bioethics.gr/images/pdf/GNOMES/OPINION_ELECTRONIC_HEALTH_RECORD_GR_FINAL.pdf			EURO	High income
Greece Electronic Health Record Ethical Issues Report EN 2015	English	patient data and health records		public health	2015	Greece	http://www.bioethics.gr/images/pdf/GNOMES/REPORT_ELECTRONIC_HEALTH_RECORD_EN_FINAL.pdf			Greek	http://www.bioethics.gr/images/pdf/GNOMES/REPORT_ELECTRONIC_HEALTH_RECORD_GR_FINAL.pdf			EURO	High income
Greece Recommendation Addressing the Ebola Virus Bioethical Issues EN 2015	English	epidemics and pandemics		public health	2015	Greece	http://www.bioethics.gr/images/pdf/GNOMES/Ebola_Recommendation_EN_FINAL.pdf			Greek	http://www.bioethics.gr/images/pdf/GNOMES/SYSTASH_Ebola_Final_GR.pdf			EURO	High income
Greece Contemporary Issues of Choice in Reproduction EN 2014	English	assisted reproductive technology		clinical context	2014	Greece	http://www.bioethics.gr/images/pdf/GNOMES/RECOMMENDATION_ISSUES_IN_FERTILISATION_FINAL_EN.pdf			Greek	http://www.bioethics.gr/images/pdf/GNOMES/OPINION_ISSUES_IN_FERTILISATION_FINAL_GR.pdf			EURO	High income
Greece Patients Associations Recording of Medical Ethics Issues Faced By Patients EN 2014	English	public discourse and awareness		clinical context	2014	Greece	http://www.bioethics.gr/images/pdf/GNOMES/REPORT_PATIENTS_ASSOCIATIONS_EN.pdf			Greek	http://www.bioethics.gr/images/pdf/GNOMES/REPORT_PATIENTS_ASSOCIATIONS_FINAL_GR.pdf			EURO	High income
Greece Management and Burial of Embryonic Tissues and Embryos Less than 180 Days of Gestation, Human Body Parts and Cadaverous Preparations EN 2013	English	postmortem issues		clinical context	2013	Greece	http://www.bioethics.gr/images/pdf/GNOMES/Opinion_Embryos_less_than_180%20days_FINAL_EN.pdf			Greek	http://www.bioethics.gr/images/pdf/GNOMES/Opinion_Embryos_less_than_180%20days_Final_GR.pdf			EURO	High income
Greece Binding of Do-Not-Resuscitate Orders EN 2013	English	advance directives		clinical context	2013	Greece	http://www.bioethics.gr/images/pdf/GNOMES/SYSTASH_DNR_final_EN.pdf			Greek	http://www.bioethics.gr/images/pdf/GNOMES/SYSTASH_DNR_final%20GR.pdf			EURO	High income
Greece Human Enhancement Effect on Cognitive and Mental State Opinion EN 2013	English	enhancement		clinical context	2013	Greece	http://www.bioethics.gr/images/pdf/GNOMES/OPINION_HE_COGNITIVE_AND_MENTAL_EN.pdf			Greek	http://www.bioethics.gr/images/pdf/GNOMES/OPINION_HE_COGNITIVE_AND_MENTAL_FINAL_GR.pdf			EURO	High income
Greece Human Enhancement Effect on Cognitive and Mental State Report EN 2013	English	enhancement		clinical context	2013	Greece	http://www.bioethics.gr/images/pdf/GNOMES/REPORT_HE_COGNITIVE_AND_MENTAL_FINAL_EN.pdf			Greek	http://www.bioethics.gr/images/pdf/GNOMES/REPORT_HE_COGNITIVE_AND_MENTAL_FINAL_GR.pdf			EURO	High income
Greece Recommendation Participation of Midwives in Artificial Termination of Pregnancy EN 2013	English	abortion		clinical context	2013	Greece	http://www.bioethics.gr/images/pdf/GNOMES/MAIES_MAIEYTES_FINAL_EN.pdf			Greek	http://www.bioethics.gr/images/pdf/GNOMES/MAIES-MAIEYTES%20f.pdf			EURO	High income
Greece Human Enhancement Physical Enhancement Opinion EN 2013	English	enhancement		clinical context	2013	Greece	http://www.bioethics.gr/images/pdf/ENGLISH/OPINIONS_REPORTS/OPINION-Human%20enhancement%20-Physical%20FINAL%20EN.pdf			Greek	http://www.bioethics.gr/images/pdf/GNOMES/OPINION-Human%20enhancement%20-Physical%20FINAL%20GR.pdf			EURO	High income
Greece Human Enhancement Physical Enhancement Report EN 2013	English	enhancement		clinical context	2013	Greece	http://www.bioethics.gr/images/pdf/GNOMES/REPORT-Human%20enhancement-Physical%20FINAL%20EN.pdf			Greek	http://www.bioethics.gr/images/pdf/GNOMES/REPORT-Human%20enhancement-Physical%20FINAL%20GR.pdf			EURO	High income
Greece Direct-to-Consumer Genetic Testing Opinion 2012	English	genetics and genomics		public health	2012	Greece	http://www.bioethics.gr/images/pdf/ENGLISH/OPINIONS_REPORTS/Opinion_DTC_genetic_tests-Final-EN.pdf			Greek	http://www.bioethics.gr/images/pdf/GNOMES/OPINION_DTC_genetic_tests_Final_GR.pdf			EURO	High income
Greece Direct-to-Consumer Genetic Testing Report 2012	English	genetics and genomics		public health	2012	Greece	http://www.bioethics.gr/images/pdf/ENGLISH/OPINIONS_REPORTS/REPORT_DTC_genetic_tests-Final-EN.pdf			Greek	http://www.bioethics.gr/images/pdf/GNOMES/REPORT_DTC_genetic_tests_Final_GR.pdf			EURO	High income
Greece Conflict of Interest in Biomedical Research Opinion EN 2011	English	conflicts of interest		research	2011	Greece	http://www.bioethics.gr/images/pdf/ENGLISH/OPINIONS_REPORTS/Conflict_of_interest-OPINION-FINAL-EN2.pdf			Greek	http://www.bioethics.gr/images/pdf/GNOMES/OPINION-COI.pdf			EURO	High income
Greece Conflict of Interest in Biomedical Research Report EN 2011	English	conflicts of interest		research	2011	Greece	http://www.bioethics.gr/images/pdf/ENGLISH/OPINIONS_REPORTS/REPORT-Conflict%20of%20interest-EN.pdf			Greek	http://www.bioethics.gr/images/pdf/GNOMES/REPORT-COI.pdf			EURO	High income
Greece Transmissible Infectious Diseases Public Interest and Autonomy Report EN 2011	English	epidemics and pandemics		public health	2012	Greece	http://www.bioethics.gr/images/pdf/ENGLISH/OPINIONS_REPORTS/infectious-rep-EN.pdf			Greek	http://www.bioethics.gr/images/pdf/GNOMES/infectious-rep-f.pdf			EURO	High income
Greece Consent in the Physician-Patient Relationship Report EN 2010	English	informed consent		clinical context	2012	Greece	http://www.bioethics.gr/images/pdf/ENGLISH/OPINIONS_REPORTS/Report-infcons-EN.pdf			Greek	http://www.bioethics.gr/images/pdf/GNOMES/informed_consent_opinion_report_gr.pdf			EURO	High income
Greece Management of Biological Wealth Report EN 2009	English	environment and sustainability		other	2012	Greece	http://www.bioethics.gr/images/pdf/ENGLISH/OPINIONS_REPORTS/biodiversity_rep_en.pdf			Greek	http://www.bioethics.gr/images/pdf/GNOMES/biodiversity.pdf			EURO	High income
Greece Research Ethics in the Biological Sciences Report EN 2008	English	research ethics		research	2012	Greece	http://www.bioethics.gr/images/pdf/ENGLISH/OPINIONS_REPORTS/reseth-rep-en.pdf			Greek	http://www.bioethics.gr/images/pdf/GNOMES/reseth_rep_gr.pdf			EURO	High income
Greece Recommendation on Genetically Engineered Plants EN 2000	English	genetically modified organisms (non-human)		research	2000	Greece	http://www.bioethics.gr/images/pdf/ENGLISH/OPINIONS_REPORTS/Recom_gmo_eng.pdf			Greek	http://www.bioethics.gr/images/pdf/GNOMES/Recom_gmo_gr.pdf			EURO	High income
Greece Genetic Data in Private Insurance Report EN 2008	English	genetics and genomics		public health	2008	Greece	http://www.bioethics.gr/images/pdf/ENGLISH/OPINIONS_REPORTS/insur_report_eng.pdf			Greek	http://www.bioethics.gr/images/pdf/GNOMES/insur_report_gr.pdf			EURO	High income
Greece Prenatal and Pre-Implantation Diagnostic Tests and the Question of Choice of Embryo EN 2007	English	prenatal diagnosis		clinical context	2007	Greece	http://www.bioethics.gr/images/pdf/ENGLISH/OPINIONS_REPORTS/pd_pgd_rep_eng2.pdf			Greek	http://www.bioethics.gr/images/pdf/GNOMES/report_pd_gr.pdf			EURO	High income
Greece Banks of Biological Material of Human Origin Biobanks in Biomedial Research EN 2006	English	biobanking		research	2006	Greece	http://www.bioethics.gr/images/pdf/ENGLISH/OPINIONS_REPORTS/biobanks_rep_eng.pdf			Greek	http://www.bioethics.gr/images/pdf/GNOMES/biobanks_recom_gr.pdf			EURO	High income
Greece Artificial Prolongation of Life Opinion EN 2006	English	end of life		clinical context	2006	Greece	http://www.bioethics.gr/images/pdf/ENGLISH/OPINIONS_REPORTS/rec_apl_en.pdf			Greek	http://www.bioethics.gr/images/pdf/GNOMES/rec_apl_gr.pdf			EURO	High income
Greece Artificial Prolongation of Life Report EN 2006	English	end of life		clinical context	2006	Greece	http://www.bioethics.gr/images/pdf/ENGLISH/OPINIONS_REPORTS/report_apl_en.pdf			Greek	http://www.bioethics.gr/images/pdf/GNOMES/report_apl_gr.pdf			EURO	High income
Greece Clinical Trials Opinion EN 2005	English	research ethics		research	2005	Greece	http://www.bioethics.gr/images/pdf/ENGLISH/OPINIONS_REPORTS/recom_clinical_trials_en.pdf			Greek	http://www.bioethics.gr/images/pdf/GNOMES/recom_clinical_trials_gr.pdf			EURO	High income
Greece Clinical Trials Report EN 2005	English	research ethics		research	2005	Greece	http://www.bioethics.gr/images/pdf/ENGLISH/OPINIONS_REPORTS/report_ct_en.pdf			Greek	http://www.bioethics.gr/images/pdf/GNOMES/report_ct_gr.pdf			EURO	High income
Greece Treatment of Experimental Animals in Research Opinion EN 2004	English	animals in research		research	2004	Greece	http://www.bioethics.gr/images/pdf/ENGLISH/OPINIONS_REPORTS/animals_recom_english.pdf			Greek	http://www.bioethics.gr/images/pdf/GNOMES/eisigisi_greek_animals.pdf			EURO	High income
Greece Treatment of Experimental Animals in Research Report EN 2004	English	animals in research		research	2004	Greece	http://www.bioethics.gr/images/pdf/ENGLISH/OPINIONS_REPORTS/animal_report_english.pdf			Greek	http://www.bioethics.gr/images/pdf/GNOMES/animal_report_greek.pdf			EURO	High income
Greece Patents in Biotechnology Opinion EN 2003	English	patents		research	2003	Greece	http://www.bioethics.gr/images/pdf/ENGLISH/OPINIONS_REPORTS/Patents_recom_eng.pdf			Greek	http://www.bioethics.gr/images/pdf/GNOMES/Patents_recom_gr.pdf			EURO	High income
Greece Patents in Biotechnology Report EN 2003	English	patents		research	2003	Greece	http://www.bioethics.gr/images/pdf/ENGLISH/OPINIONS_REPORTS/patents_report_engl.pdf			Greek	http://www.bioethics.gr/images/pdf/GNOMES/patents_report_gr.pdf			EURO	High income
Greece Cloning Opinion EN 2003	English	cloning		research	2003	Greece	http://www.bioethics.gr/images/pdf/ENGLISH/OPINIONS_REPORTS/recom_cloning_eng.pdf			Greek	http://www.bioethics.gr/images/pdf/GNOMES/recom_cloning_gr.pdf			EURO	High income
Greece Medically Assited Human Reproduction EN 2002	English	assisted reproductive technology		clinical context	2002	Greece	http://www.bioethics.gr/images/pdf/ENGLISH/OPINIONS_REPORTS/recom_med_ass_reprod_eng.pdf			Greek	http://www.bioethics.gr/images/pdf/GNOMES/recom_med_ass_reprod_gr.pdf			EURO	High income
Greece Stem Cells in Biomedicine and Clinical Medicine Opinion EN 2001	English	stem cell research		research	2001	Greece	http://www.bioethics.gr/images/pdf/ENGLISH/OPINIONS_REPORTS/recom_stem_cells_eng.pdf			Greek	http://www.bioethics.gr/images/pdf/GNOMES/recom_stem_cells_gr.pdf			EURO	High income
Greece Stem Cells in Biomedicine and Clinical Medicine Report EN 2001	English	stem cell research		research	2001	Greece	http://www.bioethics.gr/images/pdf/ENGLISH/OPINIONS_REPORTS/stem_cell_report_eng.pdf			Greek	http://www.bioethics.gr/images/pdf/GNOMES/report_stem_cells_gr.pdf			EURO	High income
Greece Genetic Data Collection and Use Opinion EN 2001	English	genetics and genomics		research	2001	Greece	http://www.bioethics.gr/images/pdf/ENGLISH/OPINIONS_REPORTS/recom_genetic_data_eng.pdf			Greek	http://www.bioethics.gr/images/pdf/GNOMES/recom_genetic_data_gr.pdf			EURO	High income
Greece Genetic Data Collection and Use Report EN 2001	English	genetics and genomics		research	2001	Greece	http://www.bioethics.gr/images/pdf/ENGLISH/OPINIONS_REPORTS/report_genetic_data_eng.pdf			Greek	http://www.bioethics.gr/images/pdf/GNOMES/report_genetic_data_gr.pdf			EURO	High income
Greece Genetic Fingerprints in Criminal Procedure Opinion EN 2001	English	biometrics and forensics		other	2001	Greece	http://www.bioethics.gr/images/pdf/ENGLISH/OPINIONS_REPORTS/recom_genetic_fingerprints_eng.pdf			Greek	http://www.bioethics.gr/images/pdf/GNOMES/recom_genetic_fingerprints_gr.pdf			EURO	High income
Greece Genetic Fingerprints in Criminal Procedure Report EN 2001	English	biometrics and forensics		other	2001	Greece	http://www.bioethics.gr/images/pdf/ENGLISH/OPINIONS_REPORTS/report_genetic_fingerprints_eng.pdf			Greek	http://www.bioethics.gr/images/pdf/GNOMES/report_genetic_fingerprints_gr.pdf			EURO	High income
Hungary Codex of Bioethics. On the concepts and practice of biomedical research	English	research ethics		research	2016	Hungary	https://ett.aeek.hu/wp-content/uploads/2016/10/codex_of_bioethics.pdf			Hungarian	https://ett.aeek.hu/wp-content/uploads/2019/03/bioetikai_kodex_2.pdf			EURO	High income
India Ethical guidelines for Biomedical Research on Human Participants EN 2006	English	research ethics		research	2006	India	http://ethics.ncdirindia.org//asset/pdf/ICMR_ethical_guidelines_for_biomedical_research_for_human_participants_2006.pdf							SEARO	Lower middle income
India National Ethical Guidelines for Biomedical Research Involving Children EN 2017	English	children in research		research	2017	India	https://www.icmr.nic.in/sites/default/files/guidelines/National_Ethical_Guidelines_for_BioMedical_Research_Involving_Children_0.pdf							SEARO	Lower middle income
India National Ethical Guidelines for Biomedical and Health Research Involving Human Participants EN 2017	English	research ethics		research	2017	India	https://www.icmr.nic.in/sites/default/files/guidelines/ICMR_Ethical_Guidelines_2017.pdf							SEARO	Lower middle income
India Policy Statement on Ethical Considerations Involved in Research on Human Subjects EN 1980	English	research ethics		research	1980	India	http://ethics.ncdirindia.org//asset/pdf/Policy_Statement_1980.pdf							SEARO	Lower middle income
India Ethical Guidelines for Biomedical Research on Human Subjects EN 2000	English	research ethics		research	2000	India	http://ethics.ncdirindia.org//asset/pdf/Ethical_guidelines_for_biomedical_research_on_human_subject-2000.pdf							SEARO	Lower middle income
India Handbook on National Ethical Guidelines for Biomedical and Health Research Involving Human Participants EN 2018	English	research ethics		research	2018	India	http://ethics.ncdirindia.org//asset/pdf/Handbook_on_ICMR_Ethical_Guidelines.pdf							SEARO	Lower middle income
India ICMR Policy on Research Integrity and Publication Ethics	English	research integrity		research	2019	India	http://ethics.ncdirindia.org//asset/pdf/RIPE.pdf							SEARO	Lower middle income
Ireland Is it time for advance healthcare directives: opinion	English	advance directives		clinical context	2007	Ireland	https://www.lenus.ie/bitstream/handle/10147/575245/advanceinhealthcaredirectivesopinion.pdf?sequence=1&isAllowed=y							EURO	High income
Ireland Human Biological Material Recommendation for Collection, Use & Storage in Research	English	human biomaterials		research	2005	Ireland	https://www.lenus.ie/bitstream/handle/10147/622868/Human%20Biological%20Material-%20Recommendations%20for%20Collection%20use%20and%20storage%20in%20Research%202005.pdf?sequence=1&isAllowed=y							EURO	High income
Ireland Genetic modified crops and food EN 2005	English	genetically modified crops and food		other	2005	Ireland	https://health.gov.ie/wp-content/uploads/2014/07/Genetically_Modified_Crops1.pdf							EURO	High income
Ireland Operational procedures for research ethics committees. Guidance 2004	English	ethics committees and commissions		research	2004	Ireland	https://health.gov.ie/wp-content/uploads/2014/07/Operational_Procedures1.pdf							EURO	High income
Ireland Ethical, scientific and legal issues concerning stem cell research: opinion	English	stem cell research		research	2008	Ireland	https://www.lenus.ie/bitstream/handle/10147/572505/stemcellresearch.pdf?sequence=1&isAllowed=y							EURO	High income
Ireland Nudging in Public Health An Ethical Framework	English	health promotion		public health	2015	Ireland	https://health.gov.ie/wp-content/uploads/2016/04/Nudging-in-Public-Health-Ethical-Framework-Dec-2015.pdf							EURO	High income
Ireland The Detention of Voluntary and Involuntary Patients in Mental Health Facilities. The Ethical Considerations	English	psychiatry and mental health		clinical context	2012	Ireland	https://health.gov.ie/wp-content/uploads/2014/02/The-Detention-of-Voulntary-and-Involuntary-Patients-in-Mental-Healthcare-Facilities-The-Ethical-Considerations.pdf							EURO	High income
Ireland Specific Informed Consent for Blood Transfusion: The Ethical Considerations	English	blood transfusion		public health	2013	Ireland	https://health.gov.ie/wp-content/uploads/2014/07/SpecificConsent_Blood-Transfusion1.pdf							EURO	High income
Israel The use of Embryonic Stem Cells for Therapeutic Research	English	stem cell research		research	2001	Israel	http://bioethics.webcare.org.il/english/PDF/Embryonic_Stem_Cells.pdf			Hebrew	http://bioethics.webcare.org.il/hebrew/PDF/Embryonic_Stem_Cells_hebrew.pdf			EURO	High income
Israel Population-based large-scale Collections of DNA samples and Databases of Genetic Information	English	biobanking		research	2002	Israel	http://bioethics.webcare.org.il/english/PDF/Finalized_Dna_Bank_Full.pdf			Hebrew	http://bioethics.webcare.org.il/hebrew/PDF/Finalized_Dna_Bank_Full_hebrew_sofi.pdf			EURO	High income
Israel Guidelines Cryopreserving ova and oocytes for future use	English	assisted reproductive technology		clinical context	2009	Israel	http://bioethics.webcare.org.il/english/documents/freezing_oocytes_for_future_use.pdf			Hebrew	http://bioethics.webcare.org.il/hebrew/council/frozen_oocytes2009.doc			EURO	High income
Italy Adoption for birth of cryopreserved and residual embryos obtained by MAP EN 2005	English	assisted reproductive technology		clinical context	2005	Italy	http://bioetica.governo.it/media/3322/p68_2005_adoption-cryopreserved-residual-embryos_en.pdf							EURO	High income
Italy Neuroscience EN 2010	English	neuroscience		research	2010	Italy	http://bioetica.governo.it/media/3265/p96_2010_neuroscience-human-exp_en.pdf							EURO	High income
Italy Advanced treatment statements EN 2003	English	advance directives		clinical context	2003	Italy	http://bioetica.governo.it/media/3338/p58_2003_advance-treatment-statements_en.pdf							EURO	High income
Italy Aims risks and limits of medicine Abs EN 2001	English	ethics of health professionals		clinical context	2001	Italy	http://bioetica.governo.it/media/3350/p53_2001_risks-limits-of-medicine_en.pdf							EURO	High income
Italy Alternative medicine and the problem of informed consent EN 2005	English	informed consent		clinical context	2005	Italy	http://bioetica.governo.it/media/3334/p62_2005_alternative-medicine-consent_en.pdf							EURO	High income
Italy The anencephalic infant and organ donation	English	organ transplantation		clinical context	1996	Italy	http://bioetica.governo.it/media/3397/p23_1996_anencephalic-newborn_en.pdf							EURO	High income
Italy Animal testing and health of living beings	English	animals in research		research	1997	Italy	http://bioetica.governo.it/media/3391/p27_1997_animal-testing_abs_en.pdf							EURO	High income
Italy Alternative methods, ethics committees and conscientious objection to animal testing	English	animals in research		research	2009	Italy	http://bioetica.governo.it/media/3289/p85_2009_alternative-methodologies-animal-exp_en.pdf							EURO	High income
Italy Assistance to pregnant women and post-partum depression	English	pregnancy and antenatal care		clinical context	2005	Italy	http://bioetica.governo.it/media/3320/p69_2005_assistance-pregnant-women_en.pdf							EURO	High income
Italy Medically assisted fertilization	English	assisted reproductive technology		clinical context	1995	Italy	http://bioetica.governo.it/media/3402/p17_1995_assisted-fertilisation_abs_en.pdf							EURO	High income
Italy Biobanks and research on human biological material EN 2006	English	biobanking		research	2006	Italy	http://bioetica.governo.it/media/3304/p78_2006_biobanks-council-of-europe_en.pdf							EURO	High income
Italy Bioethical guidelines for equal access to healthcare	English	access to healthcare		public health	2001	Italy	http://bioetica.governo.it/media/3357/p49_2001_equal-access-healthcare_abs_en.pdf							EURO	High income
Italy Bioethical problems concerning the use of animals in activities linked to human health and well-being	English	animal rights and welfare		other	2005	Italy	http://bioetica.governo.it/media/3324/p67_2005_animals-and-human-health_en.pdf							EURO	High income
Italy Bioethics and education in schools EN 2010	English	public discourse and awareness		other	2010	Italy	http://bioetica.governo.it/media/3271/p92_2010_bioethics-education-school_en.pdf							EURO	High income
Italy Bioethics and Rehabilitation EN 2006	English	disability		clinical context	2006	Italy	http://bioetica.governo.it/media/3314/p71_2006_bioethics-and-rehabilitation_en.pdf							EURO	High income
Italy Bioethics and the rights of the elderly EN 2006	English	ageing		public health	2006	Italy	http://bioetica.governo.it/media/3318/p70_2006_rights-of-the-elderly_en.pdf							EURO	High income
Italy Bioethics in dentistry EN 2005	English	dentistry		clinical context	2005	Italy	http://bioetica.governo.it/media/3330/p64_2005_bioethics-in-dentistry_en.pdf							EURO	High income
Italy Biotechnologies Abs EN 2001	English	emerging biotechnologies		research	2001	Italy	http://bioetica.governo.it/media/3351/p51_2001_considerations-use-biotechnologies_abs_en.pdf							EURO	High income
Italy Caudectomy and Conchectomy EN 2006	English	animal rights and welfare		other	2006	Italy	http://bioetica.governo.it/media/3308/p75_2006_caudectomy-and-conchectomy_en.pdf							EURO	High income
Italy Cellular therapy of Huntington s Disease through Implantation of Fetal Neurons EN 2005	English	embryos in research		clinical context	2005	Italy	http://bioetica.governo.it/media/3332/p63_2005_cellular-therapy-huntington_en.pdf							EURO	High income
Italy Bioethics with childhood	English	pediatrics		clinical context	1994	Italy	http://bioetica.governo.it/media/3405/p14_1994_bioethics-childhood_abs_en.pdf							EURO	High income
Italy Childhood and the environment	English	pediatrics		clinical context	1997	Italy	http://bioetica.governo.it/media/3390/p28_1997_childhood-environment_abs_en.pdf							EURO	High income
Italy Chimeras and hybrids EN 2009	English	chimeras		research	2009	Italy	http://bioetica.governo.it/media/3291/p84_2009_chimeras-and-hybrids_en.pdf							EURO	High income
Italy Circumcision	English	pediatrics		clinical context	1998	Italy	http://bioetica.governo.it/media/3381/p36_1998_circumcision_abs_en.pdf							EURO	High income
Italy Clinical experimentation with non-inferiority plan	English	research ethics		research	2009	Italy	http://bioetica.governo.it/media/3293/p83_2009_clinical-trials_en.pdf							EURO	High income
Italy Cloning	English	cloning		research	1997	Italy	http://bioetica.governo.it/media/3389/p30_1997_cloning_en.pdf							EURO	High income
Italy Collection of biological samples for research purposes: informed consent	English	informed consent		research	2009	Italy	http://bioetica.governo.it/media/3628/2-gm_full-text_collection-of-biological-samp-research-informed-consent-2.pdf							EURO	High income
Italy Coming into the world Abs EN 1995	English	pregnancy and antenatal care		clinical context	1995	Italy	http://bioetica.governo.it/media/3398/p22_1995_coming-to-life_abs_en.pdf							EURO	High income
Italy Conflict of interest in biomedical research and clinical practice EN 2006	English	conflicts of interest		research	2006	Italy	http://bioetica.governo.it/media/3306/p76_2006_conflict-of-interests-clinical-practice_en.pdf							EURO	High income
Italy ICB opinions on the “Convention for the protection of human rights and biomedicine” Council of Europe and on the “Preliminary draft of the universal declaration on the human genome and human rights” UNESCO	English	genetics and genomics		other	1997	Italy	http://bioetica.governo.it/media/3393/p25_1997_human-rights-biomedicine-genome_abs_en.pdf							EURO	High income
Italy Criteria ascertainment of death EN 2010	English	criteria of death		clinical context	2010	Italy	http://bioetica.governo.it/media/3276/p90_2010_ascertaining-death_abs_en.pdf							EURO	High income
Italy Declaration on the right of children of non-polluted environment EN 1999	English	environment and sustainability		other	1999	Italy	http://bioetica.governo.it/media/3375/p38_1999_children-right-environment_en.pdf							EURO	High income
Italy Destiny of embryos from MAP and not complying with the conditions for implantation	English	assisted reproductive technology		clinical context	2007	Italy	http://bioetica.governo.it/media/3299/p79_2007_destiny-of-embryos_en.pdf							EURO	High income
Italy Differentiated diet interculturality EN 2006	English	nutrition		other	2006	Italy	http://bioetica.governo.it/media/3316/p72_2006_differentiated-diet_en.pdf							EURO	High income
Italy Drug trials Abs EN 1992	English	research ethics		research	1992	Italy	http://bioetica.governo.it/media/3409/p11_1992_drug-experimentation_abs_en.pdf							EURO	High income
Italy Ethical aspects of electroconvulsive therapy	English	psychiatry and mental health		clinical context	1995	Italy	http://bioetica.governo.it/media/3399/p19_1995_electroconvulsive-therapy_abs_en.pdf							EURO	High income
Italy Ethics Committees in Italy: recent issues	English	ethics committees and commissions		research	1997	Italy	http://bioetica.governo.it/media/3392/p26_1997_ethics-committee-italy_abs_en.pdf							EURO	High income
Italy Ethics health and new information technologies EN 2006	English	digital health		public health	2006	Italy	http://bioetica.governo.it/media/3310/p73_2006_ethics-health-information-tech_en.pdf							EURO	High income
Italy Ethics, health care system and resources	English	resource allocation		public health	1998	Italy	http://bioetica.governo.it/en/opinions/opinions-responses/ethics-health-care-system-and-resources/							EURO	High income
Italy ICB opinion on the European protocol on biomedical research	English	research ethics		research	1999	Italy	http://bioetica.governo.it/media/3369/p40_1999_eu-protocol-biomedical-research_en.pdf							EURO	High income
Italy Bioethical guidelines for genetic testing	English	genetics and genomics		clinical context	1999	Italy	http://bioetica.governo.it/media/3371/p41_1999_genetic-testing_en.pdf							EURO	High income
Italy Human embryo	English	pregnancy and antenatal care		research	1996	Italy	http://bioetica.governo.it/media/3395/p24_1996_identity-status-embryo_en.pdf							EURO	High income
Italy Human genome project	English	genetics and genomics		research	1994	Italy	http://bioetica.governo.it/media/3404/p15_1994_human-genome_abs_en.pdf							EURO	High income
Italy Identification of the human body EN 2010	English	biometrics and forensics		other	2010	Italy	http://bioetica.governo.it/media/3267/p95_2010_identification-human-body_en.pdf							EURO	High income
Italy Improper use of placebo EN 2010	English	research ethics		research	2010	Italy	http://bioetica.governo.it/media/3269/p94_2010_the-improper-use-placebo_en.pdf							EURO	High income
Italy Information and consent related to medical acts	English	informed consent		clinical context	1992	Italy	http://bioetica.governo.it/media/3412/p10_1992_information-and-consent_en.pdf							EURO	High income
Italy The bioethical problem of the kidney transplant from a non-blood related living donor	English	organ transplantation		public health	1997	Italy	http://bioetica.governo.it/media/3387/p29_1997_kidney-transplant-donor_en.pdf							EURO	High income
Italy Kidney donation from a living donor to a stranger (so-called samaritan donation)	English	organ transplantation		public health	2010	Italy	http://bioetica.governo.it/media/3283/p88_2010_kidney-donation-stranger_en.pdf							EURO	High income
Italy Living conditions of women in their 3rd or 4th age EN 2010	English	ageing		public health	2010	Italy	http://bioetica.governo.it/media/3273/p93_2010_condition-women-third-age_en.pdf							EURO	High income
Italy Medically assisted procreation techniques EN 1994	English	assisted reproductive technology		clinical context	1994	Italy	http://bioetica.governo.it/media/3403/p16_1994_assisted-procreation_abs_en.pdf							EURO	High income
Italy Minor's sexual differentiation disorders: bioethical aspects	English	intersexuality		clinical context	2010	Italy	http://bioetica.governo.it/media/3287/p86_2010_minor-sexual-differentiation_en.pdf							EURO	High income
Italy Bioethical issues in a multiethnic society	English	bioethics (general)		other	1998	Italy	http://bioetica.governo.it/media/3385/p31_1998_multiethnic-society_abs_en.pdf							EURO	High income
Italy Nanosciences and Nanotechnologies EN 2006	English	nanotechnology		research	2006	Italy	http://bioetica.governo.it/media/3302/p77_2006_nanosciences_en.pdf							EURO	High income
Italy The bioethical issue of non voluntary sterilization	English	sterilization		clinical context	1998	Italy	http://bioetica.governo.it/media/3380/p37_1998_non-voluntary-sterilization_abs_en.pdf							EURO	High income
Italy Nourishment of patients in persistent vegetative state EN 2005	English	clinical ethics		clinical context	2005	Italy	http://bioetica.governo.it/media/3326/p66_2005_nourishment-and-hydration_en.pdf							EURO	High income
Italy Bioethical considerations on the so-called "Ootide" EN 2005	English	assisted reproductive technology		clinical context	2005	Italy	http://bioetica.governo.it/media/3328/p65_2005_remarks-on-otide_en.pdf							EURO	High income
Italy Organ donation Abs EN 1991	English	organ transplantation		public health	1991	Italy	http://bioetica.governo.it/en/opinions/opinions-responses/organ-donation-for-transplantation-purposes/							EURO	High income
Italy Organ transplants in childhood	English	organ transplantation		public health	1994	Italy	http://bioetica.governo.it/media/3406/p13_1994_childhood-transplants_en.pdf							EURO	High income
Italy Orphan drugs Italian EN 2011	English	rare diseases		clinical context	2011	Italy	http://bioetica.governo.it/media/3257/p99_2011_orphan-drugs_en.pdf							EURO	High income
Italy Pain therapy EN 2001	English	end of life		clinical context	2001	Italy	http://bioetica.governo.it/media/3359/p47_2001_pain-therapy_en.pdf							EURO	High income
Italy Report on the patentability of living organisms	English	patents		research	1993	Italy	http://bioetica.governo.it/media/3408/p12_1993_patentability-organism_abs_en.pdf							EURO	High income
Italy ICB statement on the patentability of human embryonic cells	English	patents		research	2000	Italy	http://bioetica.governo.it/media/3367/p43_2000_patentability-embryonic-cells_en.pdf							EURO	High income
Italy Note on the pharmacist's conscientious objection to the sale of emergency contraceptive products	English	conscientious objection		clinical context	2011	Italy	http://bioetica.governo.it/media/3263/p97_2011_pharmacist-objection_en.pdf							EURO	High income
Italy From pharmacogenetics to pharmacogenomics	English	genetics and genomics		research	2006	Italy	http://bioetica.governo.it/media/3312/p74_2006_pharmacogenetics_en.pdf							EURO	High income
Italy Pharmacological trials in developing countries EN 2011	English	research in developing countries		research	2011	Italy	http://bioetica.governo.it/media/3261/p98_2011_pharmacological-trial-developingcountries_en.pdf							EURO	High income
Italy Pharmacological trials on women EN 2008	English	pregnant women in research		research	2008	Italy	http://bioetica.governo.it/media/3295/p82_2008_trials-on-women_en.pdf							EURO	High income
Italy Precautionary principle: bioethical philosophical and legal aspects	English	safety and precaution		research	2004	Italy	http://bioetica.governo.it/media/3336/p60_2004_precautionary-principle_en.pdf							EURO	High income
Italy Pregnancy and childbirth Abs EN 1998	English	pregnancy and antenatal care		clinical context	1998	Italy	http://bioetica.governo.it/media/3384/p33_1998_pregnancy-childbirth_abs_en.pdf							EURO	High income
Italy Premature infants. Bioethical notes	English	pediatrics		clinical context	2008	Italy	http://bioetica.governo.it/media/3297/p80_2008_premature-infants_en.pdf							EURO	High income
Italy Prenatal diagnoses Abs EN 1992	English	prenatal diagnosis		clinical context	1992	Italy	http://bioetica.governo.it/media/3410/p9_1992_prenatal-diagnosis_abs_en.pdf							EURO	High income
Italy Proposal for a moratorium on human xenotransplantation trials EN 1999	English	xenotransplantation		research	1999	Italy	http://bioetica.governo.it/media/3373/p42_1999_xenotransplantation_en.pdf							EURO	High income
Italy Protection of human embryo and foetus. Opinion of the ICB on the preliminary draft protocol of the Bioethics Committee of the Council of Europe	English	embryos in research		research	2000	Italy	http://bioetica.governo.it/media/3365/p44_2000_protection-hembryo-and-foetus_en.pdf							EURO	High income
Italy Psychiatry and Mental Health Guidelines EN 2000	English	psychiatry and mental health		clinical context	2000	Italy	http://bioetica.governo.it/media/3361/p46_2000_psychiatry-and-mental-health_en.pdf							EURO	High income
Italy Refusal of treatments EN 2008	English	clinical ethics		clinical context	2008	Italy	http://bioetica.governo.it/media/3583/p81_2008_refusal-healthcare_en.pdf							EURO	High income
Italy Ritual slaughtering and animal suffering EN 2003	English	animal rights and welfare		other	2003	Italy	http://bioetica.governo.it/media/3340/p57_2003_ritual-slaughtering_en.pdf							EURO	High income
Italy Secrecy drug regulatory EN 2010	English	research ethics		research	2010	Italy	http://bioetica.governo.it/media/3281/p89_2010_secrecy-drug-regulatory_en.pdf							EURO	High income
Italy Sport and doping EN 2010	English	sport and doping		other	2010	Italy	http://bioetica.governo.it/media/3285/p87_2010_ethics-doping_en.pdf							EURO	High income
Italy Suicide in adolescents Abs EN 1998	English	psychiatry and mental health		public health	1998	Italy	http://bioetica.governo.it/media/3382/p34_1998_suicide-adolescents_abs_en.pdf							EURO	High income
Italy Prison, suicide and autolesionism	English	psychiatry and mental health		public health	2010	Italy	http://bioetica.governo.it/media/3275/p91_2010_suicide-in-prison_en.pdf							EURO	High income
Italy The draft protocol on human genetics EN 2002	English	genetics and genomics		clinical context	2002	Italy	http://bioetica.governo.it/media/3540/p54_2002_draft-protocol-human-genetics_abs_en.pdf							EURO	High income
Italy End-of-life issues in bioethics	English	end of life		clinical context	1995	Italy	http://bioetica.governo.it/media/3401/p18_1995_end-of-life-issues_abs_en.pdf							EURO	High income
Italy Ethics committees	English	ethics committees and commissions		research	1992	Italy	http://bioetica.governo.it/media/3413/p8_1992_ethics-committees_abs_en.pdf							EURO	High income
Italy Therapeutic use of stem cells	English	stem cell research		research	2000	Italy	http://bioetica.governo.it/media/3346/p45_2000_therapeutic-use-stem-cells_en.pdf							EURO	High income
Italy Tobacco use EN 2003	English	tobacco		public health	2003	Italy	http://bioetica.governo.it/media/3348/p55_2003_tobacco-use_en.pdf							EURO	High income
Italy Vaccinations Abs EN 1995	English	vaccines		public health	1995	Italy	http://bioetica.governo.it/media/3400/p20_1995_vaccinations_abs_en.pdf							EURO	High income
Italy Bioethics and veterinary science, animal well-being and human health	English	animals in research		research	2001	Italy	http://bioetica.governo.it/media/3353/p52_2001_veterinary-science_en.pdf							EURO	High income
Italy Violent acts media and children Abs EN 2001	English	pediatrics		other	2001	Italy	http://bioetica.governo.it/media/3356/p48_2001_violent-acts-media-and-children_abs_en.pdf							EURO	High income
Italy Knowing One's Biological Origins in the Heterologous Medically Assisted Procreation	English	assisted reproductive technology		clinical context	2011	Italy	http://bioetica.governo.it/media/3259/p100_2011_biological-origins_en.pdf							EURO	High income
Italy Bioethical aspects of aesthetic and reconstructive surgery	English	aesthetic surgery		clinical context	2012	Italy	http://bioetica.governo.it/media/3255/p101_2012_aesthetic-surgery_en.pdf							EURO	High income
Italy Conscientious objection and bioethics	English	conscientious objection		clinical context	2012	Italy	http://bioetica.governo.it/media/3253/p102_2012_conscientious-objection_en.pdf							EURO	High income
Italy On the communication of the National Health System to patients on the costs of health services	English	public discourse and awareness		public health	2012	Italy	http://bioetica.governo.it/media/3251/p105_2012_communication-health-care-costs_en.pdf							EURO	High income
Italy Clinical trials in adult or minor patients who are unable to give informed consent in emergency situations	English	children in research		research	2012	Italy	http://bioetica.governo.it/en/opinions/opinions-responses/clinical-trials-in-adult-or-minor-patients-who-are-unable-to-give-informed-consent-in-emergency-situations/							EURO	High income
Italy Human rights, medical ethics and enhancement technologies in military contexts	English	enhancement		other	2013	Italy	http://bioetica.governo.it/media/3247/p103_2012_trial-unable-to-give-consent_en.pdf							EURO	High income
Italy Neuroscience and pharmacological cognitive enhancement: bioethical aspects	English	neuroscience		research	2013	Italy	http://bioetica.governo.it/media/3243/p106_2013_cognitive-enhancement_en.pdf							EURO	High income
Italy Body Donation for scientific research	English	human biomaterials		research	2013	Italy	http://bioetica.governo.it/media/3241/p109_2013_body-donation_en.pdf							EURO	High income
Italy Mental disability in developing age and autism	English	disability		clinical context	2013	Italy	http://bioetica.governo.it/media/3536/p108_2013_mental-disability-developing-age_en.pdf							EURO	High income
Italy Illegal trafficking of human organs from living donors	English	organ transplantation		public health	2013	Italy	http://bioetica.governo.it/media/3236/p110_2013_illegal-trafficking-organs_en.pdf							EURO	High income
Italy Conjoined twins and separation surgery: bioethical aspetcs	English	clinical ethics		clinical context	2013	Italy	http://bioetica.governo.it/media/3234/p111_2013_conjoined-twins_en.pdf							EURO	High income
Italy Intensive care unit "open" to family visits	English	clinical ethics		clinical context	2013	Italy	http://bioetica.governo.it/media/3232/p112_2013_intensive-care-unit_en.pdf							EURO	High income
Italy Health “within prison walls"	English	health in prisons		public health	2013	Italy	http://bioetica.governo.it/media/3535/p113_2013_health-within-the-walls_en.pdf							EURO	High income
Italy Concerning bioethical issues raised by Article 13, Law No. 96 of August 6, 2013, “Criteria in view of a Governmental Decree for the fulfillment of Directive 2010/63/EU of the European Parliament and of the Council of September 22, 2010”	English	animals in research		research	2014	Italy	http://bioetica.governo.it/media/3227/p114_2014_art13-lawno96_en.pdf							EURO	High income
Italy Lifestyles and Health Protection	English	health promotion		public health	2014	Italy	http://bioetica.governo.it/media/3225/p115_2014_lifestyles-and-health-protection_en.pdf							EURO	High income
Italy Pediatric biobanks	English	biobanking		research	2014	Italy	http://bioetica.governo.it/media/3224/p116_2014_pediatric-biobanks_en.pdf							EURO	High income
Italy Dementia and Alzheimer Disease: Ethical Issues	English	dementia		clinical context	2014	Italy	http://bioetica.governo.it/media/3222/p117_2014_dementia-alzheimer-ethical-issues_en.pdf							EURO	High income
Italy Bioethical considerations for involuntary exchange of embryos	English	assisted reproductive technology		clinical context	2014	Italy	http://bioetica.governo.it/media/3220/p118_2014_exchange-of-embryos_en.pdf							EURO	High income
Italy Single patient care and non-validated treatments (the so-called "compassionate use")	English	compassionate use		clinical context	2015	Italy	http://bioetica.governo.it/media/3218/p119_2015_compassionate-use_en.pdf							EURO	High income
Italy The bioethical implications of medical restraints	English	psychiatry and mental health		clinical context	2015	Italy	http://bioetica.governo.it/media/3534/p120_2015_medical-restraint_en.pdf							EURO	High income
Italy Mobile Health Apps: bioethical aspects	English	digital health		public health	2015	Italy	http://bioetica.governo.it/media/3214/p121_2015_mobile-health-apps_en.pdf							EURO	High income
Italy Deep and continuous palliative sedation in the imminence of death	English	end of life		clinical context	2016	Italy	http://bioetica.governo.it/media/3211/p122_2016_palliative-sedation_en.pdf							EURO	High income
Italy Information and Communication Technologies and Big Data: bioethical issues	English	digital health		public health	2016	Italy	http://bioetica.governo.it/media/3207/p124_2016_information-techonolgies-and-big-data_en.pdf							EURO	High income
Italy Ethical Issues in Gene-Editing using CRISPR/Cas9	English	genome editing		research	2017	Italy	http://bioetica.governo.it/en/opinions/opinions-responses/ethical-issues-in-gene-editing-using-crisprcas9/							EURO	High income
Italy On the use of organs from anti-HCV-positive and HCV-RNA positive donors for transplantation in anti-HCV negative patients (Response to a query submitted by the National Transplant Centre of the National Institute of Health)	English	organ transplantation		public health	2018	Italy	http://bioetica.governo.it/media/3187/p128_migration-and-health_abs_en.pdf							EURO	High income
Italy On the ethicality of the use of the drug triptorelin	English	intersexuality		clinical context	2018	Italy	http://bioetica.governo.it/media/3780/2-triptorelin-gender-dysphoria.pdf							EURO	High income
Italy Anonymity of organ donors and receivers (requested by the Italian National Transplant Centre)	English	organ transplantation		public health	2018	Italy	http://bioetica.governo.it/media/3748/p_133_2018-_-anonymity-organ-transplantation_en.pdf							EURO	High income
Italy Mental health and psychiatric care in prisons	English	psychiatry and mental health		public health	2019	Italy	http://bioetica.governo.it/media/3778/4-mental-health-and-psychiatric-care-in-prisons.pdf							EURO	High income
Japan Guidelines on Research Producing Germ Cells from Human Induced Pluripotent Stem Cells or Human Tissue Stem Cells EN 2009	English	stem cell research		research	2009	Japan	https://www.lifescience.mext.go.jp/files/pdf/n1567_02r2.pdf			Japanese	https://www.lifescience.mext.go.jp/files/pdf/n1492_01r2.pdf			WPRO	High income
Japan 特定胚の取扱いに関する指針 Guidelines on the Handling of Specified Embryos JP-EN 2019	Japanese, English	embryos in research		research	2019	Japan	https://www.lifescience.mext.go.jp/files/pdf/n2163_08.pdf							WPRO	High income
Japan Act on Regulation of Human Cloning Techniques JP-EN 2000	Japanese, English	cloning		research	2000	Japan	http://www.cas.go.jp/jp/seisaku/hourei/data/htc_2.pdf							WPRO	High income
Japan Ethical Guidelines for Human Genome/Gene Analysis Research EN 2018	English	genetics and genomics		research	2018	Japan	https://www.lifescience.mext.go.jp/files/pdf/n2181_02.pdf			Japanese	https://www.lifescience.mext.go.jp/files/pdf/n1859_03r2.pdf			WPRO	High income
Japan Ethical Guidelines for Medical and Health Research Involving Human Subjects EN 2017	English	research ethics		research	2017	Japan	https://www.lifescience.mext.go.jp/files/pdf/n2181_01.pdf			Japanese	https://www.lifescience.mext.go.jp/files/pdf/n1859_01.pdf			WPRO	High income
Japan Ethical Guidelines for Assisted Reproduction Medical Research to Create Human Fertilized Embryos EN 2017	English	assisted reproductive technology		research	2018	Japan	https://www.lifescience.mext.go.jp/files/pdf/n2181_03.pdf			Japanese	https://www.lifescience.mext.go.jp/files/pdf/n1859_05.pdf			WPRO	High income
Japan ヒト受精胚に遺伝情報改変技術等を用いる研究に関する倫理指針 Guidelinesfor Research Using Gene-altering Technologies on Human Fertilized Embryo JP-EN 2019	Japanese, English	genome editing		research	2019	Japan	https://www.lifescience.mext.go.jp/files/pdf/Overview_Human_embryo_geneome-editing_guideline2019JEn.pdf							WPRO	High income
Luxembourg Avis relatif à la rétention de sûreté	French	crime prevention	la rétention de sûreté	other	2019	Luxembourg	https://cne.public.lu/dam-assets/fr/publications/avis/Avis-29.pdf							EURO	High income
Luxembourg Notice concerning a research project on hemoglobin abnormalities during the prenuptial examination	French	research ethics		research	1990	Luxembourg	https://cne.public.lu/dam-assets/fr/publications/avis/1990_1.PDF							EURO	High income
Luxembourg Avis concernant les directives de la CEE sur la dissémination d’organismes génétiquement modifiés	French	genetically modified organisms (non-human)	organismes génétiquement modifiés (non humains)	public health	1990	Luxembourg	https://cne.public.lu/dam-assets/fr/publications/avis/1990_2.PDF							EURO	High income
Luxembourg Avis concernant les articles 7, alinéas 3 et 4, et 43 du projet de loi No 2557 relatif à la protection de la jeunesse	French	pediatrics	pediatrics	clinical context	1990	Luxembourg	https://cne.public.lu/dam-assets/fr/publications/avis/1990_3.PDF							EURO	High income
Luxembourg Avis concernant la brevetabilité des inventions biotechnologiques	French	patents	brevets	research	1991	Luxembourg	https://cne.public.lu/dam-assets/fr/publications/avis/1991_1.PDF							EURO	High income
Luxembourg Avis au sujet de tests de dépistage obligatoires de l’infection par le virus HIV	French	HIV	VIH	public health	1992	Luxembourg	https://cne.public.lu/dam-assets/fr/publications/avis/1992_1.PDF							EURO	High income
Luxembourg Avis concernant l’acharnement thérapeutique	French	end of life	fin de vie	clinical context	1996	Luxembourg	https://cne.public.lu/dam-assets/fr/publications/avis/1996_1.PDF							EURO	High income
Luxembourg Avis sur les comités d’éthique hospitaliers	French	ethics committees and commissions	comités d'éthique clinique	clinical context	1996	Luxembourg	https://cne.public.lu/dam-assets/fr/publications/avis/1996_2.PDF							EURO	High income
Luxembourg L’aide au suicide et l’euthanasie	French	end of life	l'euthanasie	clinical context	1998	Luxembourg	https://cne.public.lu/dam-assets/fr/publications/avis/1998_1.pdf							EURO	High income
Luxembourg Convention sur les droits de l’homme et la biomédecine	French	human rights	droits de l'homme	other	1999	Luxembourg	https://cne.public.lu/dam-assets/fr/publications/avis/1999_1.pdf							EURO	High income
Luxembourg Avis Protocole sur la transplantation d’organes et de tissus d’origine humaine	French	organ transplantation	Transplantation d'organe	public health	1999	Luxembourg	https://cne.public.lu/dam-assets/fr/publications/avis/1999_2.pdf							EURO	High income
Luxembourg Les problèmes éthiques et juridiques soulevés par la reconnaissance d’un droit de l’enfant à connaître ses parents biologiques	French	adoption and anonymous birth	droits de l'enfant	clinical context	2000	Luxembourg	https://cne.public.lu/dam-assets/fr/publications/avis/2000_1.pdf							EURO	High income
Luxembourg L’admission de la MIFEGYNE au Luxembourg	French	abortion	avortement	clinical context	2000	Luxembourg	https://cne.public.lu/dam-assets/fr/publications/avis/2000_2.pdf							EURO	High income
Luxembourg La procréation médicalement assistée (P.M.A.)	French	assisted reproductive technology	technologie de reproduction assistée	clinical context	2001	Luxembourg	https://cne.public.lu/dam-assets/fr/publications/avis/2001_1.pdf							EURO	High income
Luxembourg Inventions biotechnologiques et brevets	French	patents	brevets	research	2002	Luxembourg	https://cne.public.lu/dam-assets/fr/publications/avis/2002_1.pdf							EURO	High income
Luxembourg La recherche sur les embryons	French	embryos in research	embryons en recherche	research	2002	Luxembourg	https://cne.public.lu/dam-assets/fr/publications/avis/2002_2_2002_3_2003_1.pdf							EURO	High income
Luxembourg Le clonage reproductif d’êtres humains	French	assisted reproductive technology	technologie de reproduction assistée	research	2004	Luxembourg	https://cne.public.lu/dam-assets/fr/publications/avis/2004_1.PDF							EURO	High income
Luxembourg Bref Avis sur le projet de loi n° 5448 relatif aux tissus et cellules humains utilisés à des fins thérapeutiques	French	human biomaterials	biomatériaux humains	other	2005	Luxembourg	https://cne.public.lu/dam-assets/fr/publications/avis/Avis_19.pdf							EURO	High income
Luxembourg Les limites de l’accès aux soins au Grand-Duché de Luxembourg	French	access to healthcare	accès aux soins	public health	undated	Luxembourg	https://cne.public.lu/dam-assets/fr/publications/avis/Avis_20.pdf							EURO	High income
Luxembourg La législation relative aux adoptions et à la problématique de l’accouchement anonyme	French	adoption and anonymous birth	adoption	other	2009	Luxembourg	https://cne.public.lu/dam-assets/fr/publications/avis/Avis_22.pdf							EURO	High income
Luxembourg Le diagnostic de la mort en rapport avec le don d’organes	French	organ transplantation	don d'organes	clinical context	2008	Luxembourg	https://cne.public.lu/dam-assets/fr/publications/avis/Avis_21.pdf							EURO	High income
Luxembourg Aspects éthiques de la médicalisation de la conception humaine	French	assisted reproductive technology	technologie de reproduction assistée	clinical context	2011	Luxembourg	https://cne.public.lu/dam-assets/fr/publications/avis/Avis_23.pdf							EURO	High income
Luxembourg La recherche sur les embryons surnuméraires au Luxembourg	French	embryos in research	embryons en recherche	research	2013	Luxembourg	https://cne.public.lu/dam-assets/fr/publications/avis/Avis_24.pdf							EURO	High income
Luxembourg Éthique médicale et présence religieuse dans le milieu médicalet hospitalier	French	clinical ethics	éthique clinique	clinical context	2014	Luxembourg	https://cne.public.lu/dam-assets/fr/publications/avis/Avis_25.pdf							EURO	High income
Luxembourg PMA, GPA, accouchement anonyme : autant de défis éthiques pour la société	French	assisted reproductive technology	technologie de reproduction assistée	public health	undated	Luxembourg	https://cne.public.lu/dam-assets/fr/publications/avis/Avis_26.pdf							EURO	High income
Luxembourg Avis relatif à la diversité des genres	French	intersexuality		clinical context	2017	Luxembourg	https://cne.public.lu/dam-assets/fr/publications/avis/avis-27.pdf	Luxembourg Opinion Regarding Gender Diversity	https://cne.public.lu/dam-assets/fr/publications/avis/avis-27-en.pdf					EURO	High income
Luxembourg Avis relatif au droit à l’oubli	French	patient data and health records	droit à l’oubli	public health	2018	Luxembourg	https://cne.public.lu/dam-assets/fr/publications/avis/avis-28.pdf							EURO	High income
Malawi The Framework of Guidelines for Research in the Social Sciences and Humanities in Malawi	English	research ethics		research	2011	Malawi	https://www.ncst.mw/wp-content/uploads/2014/03/NATIONAL-FRAMEWORK-OF-GUIDELINES-IN-SSH.pdf							AFRO	Low income
Malta Stem Cell Research	English	stem cell research		research	2004	Malta	https://deputyprimeminister.gov.mt/en/regcounc/Bioethics-Committee/Documents/16stem_cell_research_report_2004.pdf							EURO	High income
Malta Organ Donation from Anencephalic Infants	English	organ transplantation		public health	2009	Malta	https://deputyprimeminister.gov.mt/en/regcounc/Bioethics-Committee/Documents/15report_on_organ_donation_from_anenephalic_infants_2009.pdf							EURO	High income
Malta Living Wills and Maltese Law	English	end of life		clinical context	2010	Malta	https://deputyprimeminister.gov.mt/en/regcounc/Bioethics-Committee/Documents/14living_wills_and_maltese_law.pdf							EURO	High income
Malta Brain death and care of organ donors	English	criteria of death		clinical context	2010	Malta	https://deputyprimeminister.gov.mt/en/regcounc/Bioethics-Committee/Documents/11brain_death_and_care_of_organ_donors.pdf							EURO	High income
Malta Ordinary and Extraordinary Treatment - Hydration and Nutrition	English	end of life		clinical context	2010	Malta	https://deputyprimeminister.gov.mt/en/regcounc/Bioethics-Committee/Documents/10ordinary_and_extraordinary_treatment_hydration_and_nutrition.pdf							EURO	High income
Malta Organ Donation	English	organ transplantation		public health	2010	Malta	https://deputyprimeminister.gov.mt/en/regcounc/Bioethics-Committee/Documents/8organ_donation.pdf							EURO	High income
Malta Update to BCC stem cell document Induced Pluripotent Stem Cells	English	stem cell research		research	2011	Malta	https://deputyprimeminister.gov.mt/en/regcounc/Bioethics-Committee/Documents/72011_ipsc.pdf							EURO	High income
Malta Stem Cells Biobanks	English	biobanking		research	2011	Malta	https://deputyprimeminister.gov.mt/en/regcounc/Bioethics-Committee/Documents/6stem_cell_banking.pdf							EURO	High income
Malta Ethical Consideration on Biobanking of Human Tissues	English	biobanking		research	2011	Malta	https://deputyprimeminister.gov.mt/en/regcounc/Bioethics-Committee/Documents/5biobanking_201111.pdf							EURO	High income
Malta Deep Brain Stimulation – Ethical Considerations	English	neuroscience		clinical context	2012	Malta	https://deputyprimeminister.gov.mt/en/regcounc/Bioethics-Committee/Documents/4dbs_ethical_considerations.pdf							EURO	High income
Malta Deep Brain Stimulation and Ethical Issues	English	neuroscience		clinical context	2012	Malta	https://deputyprimeminister.gov.mt/en/regcounc/Bioethics-Committee/Documents/3dbs_ethical_issues.pdf							EURO	High income
Malta Ethical issues on vaccines or medicines obtained from aborted foetuses or embryonic cells	English	vaccines		research	2012	Malta	https://deputyprimeminister.gov.mt/en/regcounc/Bioethics-Committee/Documents/1vaccines.pdf							EURO	High income
Mauritius Biomedical research Guidelines EN 2003	English	research ethics		research	2003	Mauritius	https://www.repository.mu/mrc/op/op.DownloadFromOutside.php?documentid=688&version=1							AFRO	Upper middle income
Mauritius Research Ethics Guidelines EN 2003	English	research ethics		research	2003	Mauritius	https://www.repository.mu/mrc/op/op.DownloadFromOutside.php?documentid=687&version=1							AFRO	Upper middle income
Mauritius Code of care and responsibility in the use of animals in research	English	animals in research		research	2003	Mauritius	https://www.repository.mu/mrc/op/op.DownloadFromOutside.php?documentid=686&version=1							AFRO	Upper middle income
Mexico Codigo de Bioetica del Personal de Salud ES 2002	Spanish	ethics of health professionals		public health	2002	Mexico	http://www.saludoax-admon.com/formatos/codigobioetica.pdf							PAHO	Upper middle income
Mexico Código de ética de des los servidores públicos des gobierno federal	Spanish	ethics of health professionals		public health	2017	Mexico	https://www.gob.mx/cms/uploads/attachment/file/237324/CodigoEticaServidoresPublicosdeAPF.pdf							PAHO	Upper middle income
Mexico Expediente Clinico	Spanish	patient data and health records		clinical context	2012	Mexico	http://dof.gob.mx/nota_detalle_popup.php?codigo=5272787							PAHO	Upper middle income
Mexico Aspectos Sociales de la Bioética	Spanish	bioethics (general)		other	2009	Mexico	http://www.conbioetica-mexico.salud.gob.mx/descargas/pdf/publicaciones/memorias/aspectossociales.pdf							PAHO	Upper middle income
Mexico Comisiones estatales de bioética - Lineamentos operacionales	Spanish	ethics committees and commissions		research	2015	Mexico	https://www.gob.mx/cms/uploads/attachment/file/237051/Lineamientos_Operacionales_paginado_con_forros.pdf							PAHO	Upper middle income
Mexico homofobia ES 2007	Spanish	sexuality		other	2007	Mexico	http://www.conbioetica-mexico.salud.gob.mx/descargas/pdf/publicaciones/memorias/homofobia.pdf							PAHO	Upper middle income
Mexico Muerte digna ES 2008	Spanish	end of life		clinical context	2008	Mexico	http://www.conbioetica-mexico.salud.gob.mx/descargas/pdf/publicaciones/memorias/muertedigna.pdf							PAHO	Upper middle income
México Guía Nacional Para La Integración Y El Funcionamiento De Los Comités De Ética En Investigación ES 2016	Spanish	research ethics	ética de la investigación	research	2016	Mexico	http://www.conbioetica-mexico.salud.gob.mx/descargas/pdf/registrocomites/Guia_CEI_paginada_con_forros.pdf			Most recent edition of item 528				PAHO	Upper middle income
México Guía Nacional Para La Integración Y El Funcionamiento De Los Comités Hospitalarios De Bioética ES 2016	Spanish	clinical ethics	ética clinica	clinical context	2016	Mexico	http://www.conbioetica-mexico.salud.gob.mx/descargas/pdf/registrocomites/Guia_CHB_Final_Paginada_con_forros.pdf			Most recent edition of item 529				PAHO	Upper middle income
México México 2014: Sede Mundial De La Bioética. Cuadernos De Analysis Y Proyección ES 2013	Spanish	Global Summit of NECs/NBCs	la Cumbre Global de Comisiones Nacionales de Ética/Bioética	other	2013	Mexico	http://www.conbioetica-mexico.salud.gob.mx/descargas/pdf/publicaciones/memorias/1Bioxtica_Espaxol_Seminario.pdf							PAHO	Upper middle income
México Quinta Reunión Nacional de Comisiones Estatales de Bioética ES 2011	Spanish	ethics committees and commissions	comisiones de bioética	other	2011	Mexico	http://www.conbioetica-mexico.salud.gob.mx/descargas/pdf/publicaciones/memorias/memorias_5a_rn.pdf							PAHO	Upper middle income
México Bioética en la Región de las Américas: experiencias y perspectivas actuales ES 2011	Spanish	ethics committees and commissions	comisiones de bioética	other	2011	Mexico	http://www.conbioetica-mexico.salud.gob.mx/descargas/pdf/publicaciones/memorias/bioetica_region_americas.pdf							PAHO	Upper middle income
Mexico Mexico 2014: World Bioethics Venue EN 2013	English	Global Summit of NECs/NBCs		other	2013	Mexico	http://www.conbioetica-mexico.salud.gob.mx/descargas/pdf/publicaciones/memorias/1Bioxtica_Inglxs_Seminario.pdf							PAHO	Upper middle income
Mexico La Divulgación De La Bioética ES 2013	Spanish	public discourse and awareness	divulgación	other	2013	Mexico	http://www.conbioetica-mexico.salud.gob.mx/descargas/pdf/publicaciones/memorias/1Bioxtica_Divulgacixn.pdf							PAHO	Upper middle income
Mexico Bioética, Migración y Salud ES 2013	Spanish	migrant health	migración	public health	2013	Mexico	http://www.conbioetica-mexico.salud.gob.mx/descargas/pdf/publicaciones/memorias/1Bioxtica_Migracixn.pdf							PAHO	Upper middle income
Mexico 10th Global Summit of National Ethics/Bioethics Committees. Finding Paths Through the World EN 2015	English	Global Summit of NECs/NBCs		other	2015	Mexico	http://www.conbioetica-mexico.salud.gob.mx/descargas/pdf/registrocomites/10thGlobalSummit.pdf							PAHO	Upper middle income
Mexico Bioethics. Inspire the Future to Move the World EN 2015	English	World Congress of Bioethics		other	2015	Mexico	http://www.conbioetica-mexico.salud.gob.mx/descargas/pdf/registrocomites/Bioethics.pdf							PAHO	Upper middle income
Mexico Convención Sobre Los Derechos Humanos Y La Biomedicina ES 2015	Spanish	human rights	derechos Humanos	other	2015	Mexico	http://www.conbioetica-mexico.salud.gob.mx/descargas/pdf/registrocomites/Convencion_sobre_los_Derechos_Humanos_y_la_Biomedicina.pdf							PAHO	Upper middle income
Mexico Ètica De La Investigación. Integridad Científica ES 2015	Spanish	research ethics	ética de la investigación	research	2015	Mexico	http://www.conbioetica-mexico.salud.gob.mx/descargas/pdf/registrocomites/Libro_Etica_de_la_Investigacion_gratuito.pdf							PAHO	Upper middle income
Mexico Temas Selectos De Conbioética ES 2016	Spanish	bioethics (general)	bioética (en general)	other	2016	Mexico	http://www.conbioetica-mexico.salud.gob.mx/descargas/pdf/2016/TESE_DIG_Web.pdf							PAHO	Upper middle income
Mexico Bioética Y Salud Pública En La Regulación De La Marihuana ES 2017	Spanish	drugs and addiction	marihuana	public health	2017	Mexico	http://www.conbioetica-mexico.salud.gob.mx/descargas/pdf/2017/Bioetica_y_Salud_Publica_en_la_regulacion_de_la_marihuana.pdf							PAHO	Upper middle income
Mexico Ética De La Investigación Social ES 2018	Spanish	research ethics		research	2018	Mexico	https://www.gob.mx/cms/uploads/attachment/file/468286/Etica_de_la_investigacion_social.pdf							PAHO	Upper middle income
Mexico Bioética Y Nuevas Fronteras De La Genética ES 2018	Spanish	genetics and genomics	genética	research	2018	Mexico	http://www.conbioetica-mexico.salud.gob.mx/descargas/pdf/publicaciones/memorias/BIOETICA_Y_NUEVAS_FRONTERAS.pdf+							PAHO	Upper middle income
Mexico Bioética Y Derechos Humanos ES 2018	Spanish	human rights	derechos Humanos	other	2018	Mexico	http://www.conbioetica-mexico.salud.gob.mx/descargas/pdf/publicaciones/memorias/Bioetica_y_derechos_humanos.pdf							PAHO	Upper middle income
Mexico Temas Selectos De Conbioética ES 2018	Spanish	bioethics (general)	bioética (en general)	other	2018	Mexico	https://www.gob.mx/cms/uploads/attachment/file/417894/Temas_selectos_de_CONBIO_TICA._Actualidades_y_perspectivas__baja_.pdf							PAHO	Upper middle income
Mexico Bioética Y Derechos Humanos. XXV años de reflexiones ES 2018	Spanish	human rights	derechos Humanos	other	2018	Mexico	https://www.gob.mx/cms/uploads/attachment/file/417893/Bio_tica_y_derechos_humanos._XXV_a_os_de_reflexiones__baja_.pdf							PAHO	Upper middle income
Nepal Climate Change and Human Health EN 2007	English	environment and sustainability		public health	2007	Nepal	http://nhrc.gov.np/wp-content/uploads/2017/02/climate-change-proceedings.pdf							SEARO	Low income
Nepal Ethical Guidelines for the care and use of animals EN 2005	English	animals in research		research	2005	Nepal	http://nhrc.gov.np/wp-content/uploads/2017/02/Ethical-Guidelines-for-the-care-and-use-of-animals.pdf							SEARO	Low income
Nepal Guidelines For Institutional Review Committees For Health Research EN 2005	English	ethics committees and commissions		research	2005	Nepal	http://nhrc.gov.np/wp-content/uploads/2017/02/IRC-guidlines-Printed-version.pdf							SEARO	Low income
Nepal Health Research System Nepal EN 2006	English	health systems		public health	2006	Nepal	http://nhrc.gov.np/wp-content/uploads/2017/02/Health-Research-System-Nepal-2006.pdf							SEARO	Low income
Nepal National Environmental Health Impact Assessment Guidelines EN 2002	English	environment and sustainability		public health	2002	Nepal	http://nhrc.gov.np/wp-content/uploads/2017/02/National-Environmental-Health-Impact-Assessment-Guidelines.pdf							SEARO	Low income
Nepal National Ethical Guidelines EN 2011	English	research ethics		research	2011	Nepal	http://nhrc.gov.np/wp-content/uploads/2017/02/National_Ethical_Guidelines.pdf							SEARO	Low income
Nepal National guidelines on clinical trials with the use of pharmaceutical products EN 2005	English	research ethics		research	2005	Nepal	http://nhrc.gov.np/wp-content/uploads/2017/02/National-guidelines-on-clinical-trials-with-the-use-of-pharmaceutical-products.pdf							SEARO	Low income
Nepal National Health Care Waste Management Guidelines EN 2002	English	environment and sustainability		public health	2002	Nepal	http://nhrc.gov.np/wp-content/uploads/2017/02/National-Health-Care-Waste-Management-Guidelines.pdf							SEARO	Low income
Nepal National Health Reseach Policy of Nepal EN 2011	English	research ethics		research	undated	Nepal	http://nhrc.gov.np/wp-content/uploads/2017/02/National-Health-Reseach-Policy-of-Nepal.pdf							SEARO	Low income
Netherlands The regulation of cybrids and chimaeras	English	chimeras		research	2019	Netherlands	https://www.healthcouncil.nl/binaries/healthcouncil/documents/advisory-reports/2019/07/17/the-regulation-of-cybrids-and-chimaeras/summary+The+regulation+of+cybrids+and+chimaeras.pdf			Dutch	https://www.gezondheidsraad.nl/binaries/gezondheidsraad/documenten/adviezen/2019/07/17/de-regulering-van-cybriden-en-chimaeren/advies+De+regulering+van+cybriden+en+chimaerenA.pdf			EURO	High income
Netherlands Prenatal Screening	English	prenatal diagnosis		clinical context	2016	Netherlands	https://www.healthcouncil.nl/binaries/healthcouncil/documents/advisory-reports/2016/12/22/prenatal-screening/summary-prenatal-screening.pdf			Dutch	https://www.gezondheidsraad.nl/binaries/gezondheidsraad/documenten/adviezen/2016/12/22/prenatale-screening/dossier-prenatale-screening.pdf			EURO	High income
Netherlands Mental health of refugees	English	migrant health		public health	2016	Netherlands	https://www.healthcouncil.nl/binaries/healthcouncil/documents/advisory-reports/2016/02/24/mental-health-of-refugees/advisory-report-mental-health-of-refugees.pdf			Dutch	https://www.gezondheidsraad.nl/binaries/gezondheidsraad/documenten/adviezen/2016/02/24/geestelijke-gezondheid-van-vluchtelingen/dossier-geestelijke-gezondheid-van-vluchtelingen.pdf			EURO	High income
Netherlands Neonatal screening: new recommendations	English	neonatal screening		clinical context	2015	Netherlands	https://www.healthcouncil.nl/binaries/healthcouncil/documents/advisory-reports/2015/04/08/neonatal-screening-new-recommendations/advisory-report-neonatal-screening-new-recommendations.pdf			Dutch	https://www.gezondheidsraad.nl/binaries/gezondheidsraad/documenten/adviezen/2015/04/08/neonatale-screening-nieuwe-aanbevelingen/dossier-neonatale-screening-nieuwe-aanbevelingen.pdf			EURO	High income
Netherlands Next generation sequencing in diagnosis	English	genetics and genomics		public health	2015	Netherlands	https://www.healthcouncil.nl/binaries/healthcouncil/documents/advisory-reports/2015/02/04/next-generation-sequencing-in-diagnosis/summary-next-generation-sequencing-in-diagnosis.pdf			Dutch	https://www.gezondheidsraad.nl/binaries/gezondheidsraad/documenten/adviezen/2015/02/04/next-generation-sequencing-in-diagnostiek/dossier-next-generation-sequencing-in-diagnostiek.pdf			EURO	High income
Netherlands Employees and infectious diseases - Criteria for vaccination	English	vaccines		public health	2014	Netherlands	https://www.healthcouncil.nl/binaries/healthcouncil/documents/advisory-reports/2014/12/15/employees-and-infectious-diseases-criteria-for-vaccination/advisory-report-employees-and-infectious-diseases-criteria-for-vaccination.pdf			Dutch	https://www.gezondheidsraad.nl/binaries/gezondheidsraad/documenten/adviezen/2017/06/13/werknemers-en-kinkhoest-criteria-voor-vaccinatie/Werknemers+en+kinkhoest_criteria+voor+vaccinatie_201707+pro.pdf			EURO	High income
Netherlands Non-Invasive Prenatal Testing. Dynamics and Ethics of Prenatal Screening	English	prenatal diagnosis		clinical context	2013	Netherlands	https://www.healthcouncil.nl/binaries/healthcouncil/documents/advisory-reports/2013/12/17/nipt-dynamics-and-ethics-of-prenatal-screening/summary-nipt-dynamics-and-ethics-of-prenatal-screening.pdf			Dutch	https://www.gezondheidsraad.nl/binaries/gezondheidsraad/documenten/adviezen/2013/12/17/nipt-dynamiek-en-ethiek-van-prenatale-screening/201334NIPT_signalement.pdf			EURO	High income
Netherlands The maximum number of children per sperm donor	English	gamete donation		public health	2013	Netherlands	https://www.healthcouncil.nl/binaries/healthcouncil/documents/advisory-reports/2013/09/03/the-maximum-number-of-children-per-sperm-donor/advisory-report-the-maximum-number-of-children-per-sperm-donor.pdf			Dutch	https://www.gezondheidsraad.nl/binaries/gezondheidsraad/documenten/adviezen/2013/09/03/het-maximum-aantal-kinderen-per-spermadonor/dossier-het-maximum-aantal-kinderen-per-spermadonor.pdf			EURO	High income
Netherlands The 'thousand-dollar genome': an ethical exploration	English	genetics and genomics		research	2010	Netherlands	https://www.healthcouncil.nl/binaries/healthcouncil/documents/advisory-reports/2010/12/21/the-thousand-dollar-genome-an-ethical-exploration/advisory-report-the-thousand-dollar-genome-an-ethical-exploration.pdf			Dutch	https://www.gezondheidsraad.nl/binaries/gezondheidsraad/documenten/adviezen/2010/12/21/het-%E2%80%98duizend-dollar-genoom%E2%80%99-een-ethische-verkenning/dossier-het-duizend-dollar-genoom-een-ethische-verkenning.pdf			EURO	High income
Netherlands Badly needed. The development of knowledge for public mental health care	English	psychiatry and mental health		public health	2011	Netherlands	https://www.healthcouncil.nl/binaries/healthcouncil/documents/advisory-reports/2011/02/24/badly-needed-the-development-of-knowledge-for-public-mental-health-care/advisory-report-badly-needed-the-development-of-knowledge-for-public-mental-health-care.pdf			Dutch	https://www.gezondheidsraad.nl/binaries/gezondheidsraad/documenten/adviezen/2011/02/24/broodnodig-de-ontwikkeling-van-kennis-voor-de-openbare-geestelijke-gezondheidszorg/dossier-broodnodig-de-ontwikkeling-van-kennis-voor-de-openbare-geestelijke-gezondheidszorg.pdf			EURO	High income
Netherlands A fair compensation. Considerations for a proposal to give living kidney donors priority for transplantation	English	organ transplantation		public health	2011	Netherlands	https://www.healthcouncil.nl/binaries/healthcouncil/documents/advisory-reports/2011/04/21/a-fair-compensation-considerations-for-a-proposal-to-give-living-kidney-donors-priority-for-transplantation/advisory-report-a-fair-compensation-considerations-for-a-proposal-to-give-living-kidney-donors-priority-for-transplantation.pdf			Dutch	https://www.gezondheidsraad.nl/binaries/gezondheidsraad/documenten/adviezen/2011/04/21/een-billijke-compensatie-overwegingen-bij-een-voorstel-om-levende-nierdonoren-prioriteit-te-geven-bij-transplantatie/dossier-een-billijke-compensatie-overwegingen-bij-een-voorstel-om-levende-nierdonoren-prioriteit-te-geven-bij-transplantatie.pdf			EURO	High income
Netherlands Vaccination against seasonal influenza	English	epidemics and pandemics		public health	2011	Netherlands	https://www.healthcouncil.nl/binaries/healthcouncil/documents/advisory-reports/2011/09/28/vaccination-against-seasonal-influenza/advisory-letter-vaccination-against-seasonal-influenza.pdf			Dutch	https://www.gezondheidsraad.nl/binaries/gezondheidsraad/documenten/adviezen/2011/09/28/vaccinatie-tegen-seizoensgriep/briefadvies-vaccinatie-tegen-seizoensgriep.pdf			EURO	High income
Netherlands Value for our money. Deciding on public investments in health research	English	resource allocation		public health	2010	Netherlands	https://www.healthcouncil.nl/binaries/healthcouncil/documents/advisory-reports/2010/11/23/value-for-our-money-deciding-on-public-investments-in-health-research/summary-value-for-our-money-decidingon-public-investments-in-health-research.pdf			Dutch	https://www.gezondheidsraad.nl/binaries/gezondheidsraad/documenten/adviezen/2010/11/23/waar-voor-ons-geld.-beslissen-over-publieke-investeringen-in-gezondheidsonderzoek/dossier-waar-voor-ons-geld-beslissen-over-publieke-investeringen-in-gezondheidsonderzoek.pdf			EURO	High income
Netherlands Human vaccination against Q fever	English	vaccines		public health	2010	Netherlands	https://www.healthcouncil.nl/binaries/healthcouncil/documents/advisory-reports/2010/07/01/human-vaccination-against-q-fever/advisory-report-human-vaccination-against-Q-fever.pdf			Dutch	https://www.gezondheidsraad.nl/binaries/gezondheidsraad/documenten/adviezen/2010/07/01/vaccinatie-van-mensen-tegen-q-koorts-eerste-advies/dossier-vaccinatie-van-mensen-tegen-q-koorts-eerste-advies.pdf			EURO	High income
Netherlands Proton Radiotherapy	English	oncology		clinical context	2009	Netherlands	https://www.healthcouncil.nl/binaries/healthcouncil/documents/advisory-reports/2009/12/11/proton-radiotherapy/advisory-report-proton-radiotherapy.pdf			Dutch	https://www.gezondheidsraad.nl/binaries/gezondheidsraad/documenten/adviezen/2009/12/11/protonenbestraling/dossier-protonenbestraling.pdf			EURO	High income
Netherlands He who pays the piper calls the tune?	English	research funding		research	2009	Netherlands	https://www.healthcouncil.nl/binaries/healthcouncil/documents/advisory-reports/2009/12/08/he-who-pays-the-piper-calls-the-tune/advisory-report-he-who-pays-the-piper-calls-the-tune.pdf			Dutch	https://www.gezondheidsraad.nl/binaries/gezondheidsraad/documenten/adviezen/2009/12/08/wie-betaalt-bepaalt-over-financiering-en-het-ontwikkelen-van-medische-kennis/dossier-wie-betaalt-bepaalt-over-financiering-en-het-ontwikkelen-van-medische-kennis.pdf			EURO	High income
Netherlands Care for the unborn child	English	pregnancy and antenatal care		clinical context	2009	Netherlands	https://www.healthcouncil.nl/binaries/healthcouncil/documents/advisory-reports/2009/03/23/care-for-the-unborn-child/advisory-report-care-for-the-unborn-child.pdf			Dutch	https://www.gezondheidsraad.nl/binaries/gezondheidsraad/documenten/adviezen/2009/03/23/zorg-voor-het-ongeboren-kind-ethische-en-juridische-aspecten-van-foetale-therapie/dossier-zorg-voor-het-ongeboren-kind-ethische-en-juridische-aspecten-van-foetale-therapie.pdf			EURO	High income
Netherlands Healthy services research. The future of health services research in The Netherlands	English	health metrics		research	2008	Netherlands	https://www.healthcouncil.nl/binaries/healthcouncil/documents/advisory-reports/2008/12/08/healthy-services-research-the-future-of-health-services-research-in-the-netherlands/advisory-report-healthy-services-research-the-future-of-health-services-research-in-the-netherlands.pdf			Dutch	https://www.gezondheidsraad.nl/binaries/gezondheidsraad/documenten/adviezen/2008/12/08/gezond-zorgonderzoek-de-toekomst-van-het-gezondheidszorgonderzoek-in-nederland/dossier-gezond-zorgonderzoek-de-toekomst-van-het-gezondheidszorgonderzoek-in-nederland.pdf			EURO	High income
Netherlands Prudent precaution	English	safety and precaution		research	2008	Netherlands	https://www.healthcouncil.nl/binaries/healthcouncil/documents/advisory-reports/2008/09/26/prudent-precaution/advisory-report-prudent-precaution.pdf			Dutch	https://www.gezondheidsraad.nl/binaries/gezondheidsraad/documenten/adviezen/2008/09/26/voorzorg-met-rede/dossier-voorzorg-met-rede.pdf			EURO	High income
Netherlands Synthetic biology: creating opportunities	English	synthetic biology		research	2008	Netherlands	https://www.healthcouncil.nl/binaries/healthcouncil/documents/advisory-reports/2008/09/25/synthetic-biology-creating-opportunities/advisory-report-synthetic-biology-creating-opportunities.pdf			Dutch	https://www.gezondheidsraad.nl/binaries/gezondheidsraad/documenten/adviezen/2008/09/25/synthetische-biologie-kansen-creeren/dossier-synthetische-biologie-kansen-creeren.pdf			EURO	High income
Netherlands Fetal therapy - Update on the current level of knowledge	English	pregnancy and antenatal care		clinical context	2008	Netherlands	https://www.healthcouncil.nl/binaries/healthcouncil/documents/advisory-reports/2008/05/27/fetal-therapy-update-on-the-current-level-of-knowledge/advisory-report-fetal-therapy-update-on-the-current-level-of-knowledge.pdf			Dutch	https://www.gezondheidsraad.nl/binaries/gezondheidsraad/documenten/adviezen/2008/05/27/foetale-therapie-update-van-de-stand-van-de-wetenschap/dossier-foetale-therapie-update-van-de-stand-van-de-wetenschap.pdf			EURO	High income
Netherlands Vaccination against cervical cancer	English	vaccines		public health	2008	Netherlands	https://www.healthcouncil.nl/binaries/healthcouncil/documents/advisory-reports/2008/04/01/vaccination-against-cervical-cancer/advisory-report-vaccination-against-cervical-cancer.pdf			Dutch	https://www.gezondheidsraad.nl/binaries/gezondheidsraad/documenten/adviezen/2008/04/01/vaccinatie-tegen-baarmoederhalskanker/dossier-vaccinatie-tegen-baarmoederhalskanker.pdf			EURO	High income
Netherlands Towards an optimal use of folic acid	English	nutrition		public health	2008	Netherlands	https://www.healthcouncil.nl/binaries/healthcouncil/documents/advisory-reports/2008/02/21/towards-an-optimal-use-of-folic-acid/advisory-report-towards-an-optimal-use-of-folic-acid.pdf			Dutch	https://www.gezondheidsraad.nl/binaries/gezondheidsraad/documenten/adviezen/2008/02/21/naar-een-optimaal-gebruik-van-foliumzuur/dossier-naar-een-optimaal-gebruik-van-foliumzuur.pdf			EURO	High income
Netherlands Quantifying environmental health effects	English	health metrics		public health	2007	Netherlands	https://www.healthcouncil.nl/binaries/healthcouncil/documents/advisory-reports/2007/10/16/quantifying-environmental-health-effects/advisory-report-quantifying-environmental-health-effects.pdf			Dutch	https://www.gezondheidsraad.nl/binaries/gezondheidsraad/documenten/adviezen/2007/10/16/maten-voor-milieugezondheidseffecten/dossier-maten-voor-milieugezondheidseffecten.pdf			EURO	High income
Netherlands Preconception care: a good beginning	English	pregnancy and antenatal care		clinical context	2007	Netherlands	https://www.healthcouncil.nl/binaries/healthcouncil/documents/advisory-reports/2007/09/20/preconception-care-a-good-beginning/advisory-report-preconception-care-a-good-beginning.pdf			Dutch	https://www.gezondheidsraad.nl/binaries/gezondheidsraad/documenten/adviezen/2007/09/20/preconceptiezorg-voor-een-goed-begin/dossier-preconceptiezorg-voor-een-goed-begin.pdf			EURO	High income
Netherlands Considerations pertaining to neonatal life termination	English	pediatrics		clinical context	2007	Netherlands	https://www.healthcouncil.nl/binaries/healthcouncil/documents/advisory-reports/2007/05/29/considerations-pertaining-to-neonatal-life-termination/advisory-report-considerations-pertaining-to-neonatal-life-termination.pdf			Dutch	https://www.gezondheidsraad.nl/binaries/gezondheidsraad/documenten/adviezen/2007/05/29/overwegingen-bij-het-beeindigen-van-het-leven-van-pasgeborenen/dossier-overwegingen-bij-het-be%C3%ABindigen-van-het-leven-van-pasgeborenen.pdf			EURO	High income
Netherlands Should blood donors be tested for variant Creutzfeldt-Jakob disease?	English	blood transfusion		public health	2007	Netherlands	https://www.healthcouncil.nl/binaries/healthcouncil/documents/advisory-reports/2007/02/15/should-blood-donors-be-tested-for-variant-creutzfeldt-jakob-disease/advisory-report-should-blood-donors-be-tested-for-variant-creutzfeldt-jakob-disease.pdf			Dutch	https://www.gezondheidsraad.nl/binaries/gezondheidsraad/documenten/adviezen/2007/02/15/testen-van-bloeddonors-op-variant-creutzfeldt-jakob/dossier-testen-van-bloeddonors-op-variant-creutzfeldt-jakob.pdf			EURO	High income
Netherlands Human enhancement [English translation of chapter 4 from: 'Signalering ethiek en gezondheid 2003' (2003/08)]	English	enhancement		research	2003	Netherlands	https://www.healthcouncil.nl/binaries/healthcouncil/documents/advisory-reports/2003/05/16/human-enhancement/advisory-report-human-enhancement-english-translation-of-chapter-4-from-Signalering-ethiek-en-gezondheid-2003-08.pdf			Dutch	https://www.gezondheidsraad.nl/binaries/gezondheidsraad/documenten/adviezen/2003/05/16/hoofdstuk-4-van-signalering-ethiek-en-gezondheid-2003/advies-de-maakbare-mens-hoofdstuk-4-van-signalering-ethiek-en-gezondheid-2003-2003-08.pdf			EURO	High income
Netherlands Contours of the Basic Health Care Benefit Package	English	resource allocation		public health	2003	Netherlands	https://www.healthcouncil.nl/documents/advisory-reports/2003/02/03/contours-of-the-basic-health-care-benefit-package			Dutch	https://www.gezondheidsraad.nl/binaries/gezondheidsraad/documenten/adviezen/2003/02/03/contouren-van-het-basispakket/dossier-contouren-van-het-basispakket.pdf			EURO	High income
Netherlands Contraception for people with mental retardation	English	psychiatry and mental health		clinical context	2002	Netherlands	https://www.healthcouncil.nl/binaries/healthcouncil/documents/advisory-reports/2002/10/23/contraception-for-people-with-mental-retardation/summary-contraception-for-people-with-mental-retardation.pdf			Dutch	https://www.gezondheidsraad.nl/binaries/gezondheidsraad/documenten/adviezen/2002/10/23/anticonceptie-voor-mensen-met-een-verstandelijke-handicap/dossier-anticonceptie-voor-mensen-met-een-verstandelijke-handicap.pdf			EURO	High income
Netherlands Stem cells for tissue repair: research on therapy using somatic and embryonic stem cells	English	stem cell research		research	2002	Netherlands	https://www.healthcouncil.nl/binaries/healthcouncil/documents/advisory-reports/2002/06/27/stem-cells-for-tissue-repair-research-on-therapy-using-somatic-and-embryonic-stem-cells/advisory-report-stem-cells-for-tissue-repair-research-on-therapy-using-somatic-and-embryonic-stem-cells.pdf			Dutch	https://www.gezondheidsraad.nl/binaries/gezondheidsraad/documenten/adviezen/2002/06/27/stamcellen-voor-weefselherstel-onderzoek-naar-therapie-met-somatische-en-embryonale-stamcellen/dossier-stamcellen-voor-weefselherstel-onderzoek-naar-therapie-met-somatische-en-embryonale-stamcellen.pdf			EURO	High income
Netherlands Dementia	English	dementia		clinical context	2002	Netherlands	https://www.healthcouncil.nl/binaries/healthcouncil/documents/advisory-reports/2002/03/12/dementia/advisory-report-dementia.pdf			Dutch	https://www.gezondheidsraad.nl/binaries/gezondheidsraad/documenten/adviezen/2002/03/12/dementie/dossier-dementie.pdf			EURO	High income
Netherlands Toxicity testing: a more efficient approach	English	animals in research		research	2001	Netherlands	https://www.healthcouncil.nl/binaries/healthcouncil/documents/advisory-reports/2001/11/20/toxicity-testing-a-more-efficient-approach/advisory-report-toxicity-testing-a-more-efficient-approach.pdf			Dutch	https://www.gezondheidsraad.nl/binaries/gezondheidsraad/documenten/adviezen/2001/11/20/onderzoek-gezondheidsrisicos-stoffen-een-gerichtere-benadering/dossier-onderzoek-gezondheidsrisico-s-stoffen-een-gerichtere-benadering.pdf			EURO	High income
Netherlands Prenatal Screening: Down’s syndrome, neural tube defects, routine-ultrasonography	English	prenatal diagnosis		clinical context	2001	Netherlands	https://www.healthcouncil.nl/binaries/healthcouncil/documents/advisory-reports/2001/05/07/prenatal-screening-down%E2%80%99s-syndrome-neural-tube-defects-routine-ultrasonography/summary-prenatal-screening-down-s-syndrome-neural-tube-defects-routine-ultrasonography.pdf			Dutch	https://www.gezondheidsraad.nl/binaries/gezondheidsraad/documenten/adviezen/2001/05/07/prenatale-screening-downsyndroom-neuralebuisdefecten-routine-echoscopie/dossier-prenatale-screening-downsyndroom-neuralebuisdefecten-routine-echoscopie.pdf			EURO	High income
Netherlands Nuclear transplantation in cases of mutations in mitochondrial DNA	English	genome editing		research	2001	Netherlands	https://www.healthcouncil.nl/binaries/healthcouncil/documents/advisory-reports/2001/03/20/nuclear-transplantation-in-cases-of-mutations-in-mitochondrial-dna/summary-nuclear-transplantation-in-cases-of-mutations-in-mitochondrial-dna.pdf			Dutch	https://www.gezondheidsraad.nl/binaries/gezondheidsraad/documenten/adviezen/2001/03/20/celkerntransplantatie-bij-mutaties-in-mitochondriale-dna/dossier-celkerntransplantatie-bij-mutaties-in-het-mitochondriale-dna.pdf			EURO	High income
Netherlands The effect of Context in Healthcare; A Programming Study	English	clinical ethics		clinical context	2001	Netherlands	https://www.healthcouncil.nl/binaries/healthcouncil/documents/advisory-reports/2001/03/15/the-effect-of-context-in-healthcare-a-programming-study/advisory-report-the-effect-of-context-in-healthcare-a-programming-study.pdf			Dutch	https://www.gezondheidsraad.nl/binaries/gezondheidsraad/documenten/adviezen/2000/08/15/contextwerking-in-de-geneeskunde-een-programmeringsstudie/advies-contextwerking-in-de-geneeskunde-een-programmeringsstudie.pdf			EURO	High income
Netherlands From implementation to learning: The importance of a two-way dialogue between practice and science	English	implementation research		research	2000	Netherlands	https://www.healthcouncil.nl/binaries/healthcouncil/documents/advisory-reports/2000/07/20/importance-of-a-two-way-dialogue-between-practice-and-science-i/advisory-report-from-implementation-to-learning-the-importance-of-a-two-way-dialogue-between-practice-and-science-i.pdf			Dutch	https://www.gezondheidsraad.nl/binaries/gezondheidsraad/documenten/adviezen/2000/07/20/van-implementeren-naar-leren/advies-van-implementeren-naar-leren.pdf			EURO	High income
Netherlands Screening and treatment of adolescents with schizophrenia	English	psychiatry and mental health		public health	1999	Netherlands	https://www.healthcouncil.nl/binaries/healthcouncil/documents/advisory-reports/1999/06/24/screening-and-treatment-of-adolescents-with-schizofrenia/advisory-report-screening-and-treatment-of-adolescents-with-schizofrenia.pdf			Dutch	https://www.gezondheidsraad.nl/binaries/gezondheidsraad/documenten/adviezen/1999/06/24/opsporing-en-behandeling-van-adolescenten-met-schizofrenie/advies-opsporing-en-behandeling-van-adolescenten-met-schizofrenie.pdf			EURO	High income
Netherlands DNA diagnostics	English	genetics and genomics		clinical context	1998	Netherlands	https://www.healthcouncil.nl/binaries/healthcouncil/documents/advisory-reports/1998/04/28/dna-diagnostics/advisory-report-dna-diagnostics.pdf			Dutch	https://www.gezondheidsraad.nl/binaries/gezondheidsraad/documenten/adviezen/1998/04/28/dna-diagnostiek/dossier-dna-diagnostiek.pdf			EURO	High income
Netherlands IVF-related research	English	preimplantation diagnosis		research	1998	Netherlands	https://www.healthcouncil.nl/binaries/healthcouncil/documents/advisory-reports/1998/03/19/ivf-related-research/advisory-report-ivf-related-research.pdf			Dutch	https://www.gezondheidsraad.nl/binaries/gezondheidsraad/documenten/adviezen/1998/03/19/ivf-afrondende-advisering/advies-ivf-afrondende-advisering.pdf			EURO	High income
Netherlands Xenotransplantation	English	xenotransplantation		research	1998	Netherlands	https://www.healthcouncil.nl/binaries/healthcouncil/documents/advisory-reports/1998/01/21/xenotransplantation/advisory-report-xenotransplantation.pdf			Dutch	https://www.gezondheidsraad.nl/binaries/gezondheidsraad/documenten/adviezen/1998/01/21/xenotransplantatie/advies-xenotransplantatie.pdf			EURO	High income
Netherlands Genetic Screening	English	genetics and genomics		public health	1994	Netherlands	https://www.healthcouncil.nl/binaries/healthcouncil/documents/advisory-reports/1994/12/19/genetic-screening/advisory-report-genetic-screening.pdf			Dutch	https://www.gezondheidsraad.nl/binaries/gezondheidsraad/documenten/adviezen/1994/12/19/genetische-screening/advies-genetische-screening.pdf			EURO	High income
Netherlands Heredity: Science and Society; on the possibilities and limits of genetic testing and gene therapy	English	genetics and genomics		clinical context	1989	Netherlands	https://www.healthcouncil.nl/binaries/healthcouncil/documents/advisory-reports/1989/12/29/heredity-science-and-society-possibilities-limits-genetic-testing-gene-therapy/advisory-report-heredity-science-and-society-on-the-possibilities-and-limits-of-genetic-testing-and-gene-therapy.pdf			Dutch	https://www.gezondheidsraad.nl/binaries/gezondheidsraad/documenten/adviezen/1989/12/29/mogelijkheden-erfelijkheidsdiagnostiek-en-gentherapie/advies-erfelijkheid-maatschappij-en-wetenschap-over-de-mogelijkheden-en-grenzen-van-erfelijkheidsdiagnostiek-en-gentherapie.pdf			EURO	High income
Netherlands Confidence in responsible care? The effects of performance indicators and moral issues associated with their use	English	health metrics		public health	2006	Netherlands	https://www.healthcouncil.nl/binaries/healthcouncil/documents/advisory-reports/2006/06/23/effects-performance-indicators-and-moral-issues-associated-with-their-use/advisory-report-confidence-in-responsible-care-the-effects-of-performance-indicators-and-moral-issues-associated-with-their-use.pdf			Dutch	https://www.gezondheidsraad.nl/binaries/gezondheidsraad/documenten/adviezen/2006/06/23/vertrouwen-in-verantwoorde-zorg-effecten-van-en-morele-vragen-bij-het-gebruik-van-prestatie-indicatoren/dossier-vertrouwen-in-verantwoorde+zorg-effecten-van-en-morele-vragen-bij-het-gebruik-van-prestatie-indicatoren.pdf			EURO	High income
Netherlands Health significance of nanotechnologies	English	nanotechnology		research	2006	Netherlands	https://www.healthcouncil.nl/binaries/healthcouncil/documents/advisory-reports/2006/04/27/health-significance-of-nanotechnologies/advisory-report-health-significance-of-nanotechnologies.pdf			Dutch	https://www.gezondheidsraad.nl/binaries/gezondheidsraad/documenten/adviezen/2006/04/27/betekenis-van-nanotechnologieen-voor-de-gezondheid/dossier-betekenis-van-nanotechnologie%C3%ABn-voor-de-gezondheid.pdf			EURO	High income
Netherlands Pre-implantation genetic diagnosis	English	preimplantation diagnosis		clinical context	2006	Netherlands	https://www.healthcouncil.nl/binaries/healthcouncil/documents/advisory-reports/2006/01/18/pre-implantation-genetic-diagnosis/advisory-report-pre-implantation-genetic-diagnosis.pdf			Dutch	https://www.gezondheidsraad.nl/binaries/gezondheidsraad/documenten/adviezen/2006/01/18/preimplantatie-genetische-diagnostiek-en-screening/dossier-pre%C3%AFmplantatie-genetische-diagnostiek-en-screening.pdf			EURO	High income
Netherlands Neonatal Screening	English	neonatal screening		public health	2005	Netherlands	https://www.healthcouncil.nl/binaries/healthcouncil/documents/advisory-reports/2005/08/22/neonatal-screening/advisory-report-neonatal-screening.pdf			Dutch	https://www.gezondheidsraad.nl/binaries/gezondheidsraad/documenten/adviezen/2005/08/22/neonatale-screening/dossier-neonatale-screening.pdf			EURO	High income
Netherlands Embryonic stem cells without moral pain? [English translation of chapter 1 from: 'Signalering ethiek en gezondheid 2005' (2005/07)]	English	stem cell research		research	2005	Netherlands	https://www.healthcouncil.nl/binaries/healthcouncil/documents/advisory-reports/2005/06/29/embryonic-stem-cells-without-moral-pain/advisory-report-embryonic-stem-cells-without-moral-pain-english-translation-of-chapter-1-from-signalering-ethiek-en-gezondheid-2005-07.pdf			Dutch	https://www.gezondheidsraad.nl/binaries/gezondheidsraad/documenten/adviezen/2005/06/29/onale-stamcellen-zonder-morele-pijn/dossier-embryonale-stamcellen-zonder-morele-pijn.pdf			EURO	High income
Netherlands Advanced home care technology: moral questions associated with an ethical ideal [English translation of chapter 4 from: 'Signalering ethiek en gezondheid 2004' (2004/12)]	English	end of life		clinical context	2004	Netherlands	https://www.healthcouncil.nl/binaries/healthcouncil/documents/advisory-reports/2004/06/29/terminal-sedation/advisory-report-advanced-home-care-technology-moral-questions-associated-with-an-ethical-ideal-english-translation-of-chapter-4-from-signalering-ethiek-en-gezondheid-2004-12.pdf			Dutch	https://www.gezondheidsraad.nl/binaries/gezondheidsraad/documenten/adviezen/2004/06/29/geavanceerde-thuiszorgtechnologie-morele-vragen-bij-een-ethisch-ideaal/dossier-geavanceerde-thuiszorgtechnologie-morele-vragen-bij-een-ethisch-ideaal.pdf			EURO	High income
Netherlands New Options for Organ Donation	English	organ transplantation		public health	2003	Netherlands	https://www.healthcouncil.nl/binaries/healthcouncil/documents/advisory-reports/2003/06/19/new-options-for-organ-donation/summary-new-options-for-organ-donation.pdf			Dutch	https://www.gezondheidsraad.nl/binaries/gezondheidsraad/documenten/adviezen/2003/06/19/nieuwe-wegen-naar-orgaandonatie/dossier-nieuwe-wegen+naar-orgaandonatie.pdf			EURO	High income
New Zealand Analysis Clinical Trials	English	research ethics		research	2010	New Zealand	https://neac.health.govt.nz/system/files/documents/publications/neac-analysis-on-clinical-trials-sep2010.pdf							WPRO	High income
New Zealand Booking system elective services EN 2005	English	resource allocation		public health	2005	New Zealand	https://neac.health.govt.nz/system/files/documents/publications/bookingsystemselectiveservices.pdf							WPRO	High income
New Zealand Ethical Guidelines for Observational Studies EN 2006	English	research ethics		research	2006	New Zealand	https://neac.health.govt.nz/system/files/documents/publications/ethical-guidelines-for-observational-studies-2012.pdf							WPRO	High income
New Zealand Ethical issues elective services EN 2006	English	resource allocation		public health	2006	New Zealand	https://neac.health.govt.nz/system/files/documents/publications/neac-ethicalissueselectiveservices.pdf							WPRO	High income
New Zealand Ethical Guidelines for Intervention Studies	English	research ethics		research	2009	New Zealand	https://neac.health.govt.nz/system/files/documents/publications/ethical-guidelines-for-intervention-studies-2012v2_0.pdf							WPRO	High income
New Zealand Getting Through Together Ethical values for a pandemic EN 2007	English	epidemics and pandemics		public health	2007	New Zealand	https://neac.health.govt.nz/system/files/documents/publications/getting-through-together-jul07.pdf							WPRO	High income
New Zealand Getting Through Together Ethical values for a pandemic Insert 1 EN 2007	English	epidemics and pandemics		public health	2007	New Zealand	https://neac.health.govt.nz/system/files/documents/publications/ethical-values-pandemic-insert.pdf							WPRO	High income
New Zealand Getting Through Together Ethical values for a pandemic Insert 2 EN 2007	English	epidemics and pandemics		public health	2007	New Zealand	https://neac.health.govt.nz/system/files/documents/publications/guidance-pandemic-ethics-insert.pdf							WPRO	High income
New Zealand Goals Objectives Desired Outcomes of Ethical review system EN 2007	English	ethics committees and commissions		research	2007	New Zealand	https://neac.health.govt.nz/system/files/documents/publications/neac-godo-statement.pdf							WPRO	High income
New Zealand Pandemic-planning-and-response EN 2006	English	epidemics and pandemics		public health	2006	New Zealand	https://neac.health.govt.nz/system/files/documents/publications/pandemic-planning-and-response.pdf							WPRO	High income
New Zealand Review processes ethical research EN 2003	English	ethics committees and commissions		research	2003	New Zealand	https://neac.health.govt.nz/system/files/documents/publications/reviewprocessesethicalresearch.pdf							WPRO	High income
New Zealand Ethical Challenges in Advance Care Planning EN 2014	English	advance directives		clinical context	2014	New Zealand	https://neac.health.govt.nz/system/files/documents/publications/Ethical%20Challenges%20in%20Advance%20Planning%20FINAL_pdf.pdf							WPRO	High income
New Zealand The Ethical Principles of Do No Harm and Industrial Action EN 2013	English	ethics of health professionals		clinical context	2013	New Zealand	https://neac.health.govt.nz/system/files/documents/publications/ethical-principle-of-do-no-harm-and-industrial-action-may13.pdf							WPRO	High income
New Zealand Māori Research Ethics. An Overview EN 2012	English	research involving indigenous populations		research	2012	New Zealand	https://neac.health.govt.nz/system/files/documents/publications/neac-maori-research-ethics-an-overview-2012.pdf							WPRO	High income
New Zealand Ethical Guidenlines for Intervention Studies. Revised Edition EN 2012	English	research ethics		research	2012	New Zealand	https://neac.health.govt.nz/system/files/documents/publications/ethical-guidelines-for-intervention-studies-2012v2_0.pdf							WPRO	High income
New Zealand Ethical Guidelines for Observational Studies EN 2012	English	research ethics		research	2012	New Zealand	https://neac.health.govt.nz/system/files/documents/publications/ethical-guidelines-for-observational-studies-2012.pdf							WPRO	High income
New Zealand Goals, Objectives, and Desired Outcomes of an Ethical review System GODO Statement EN 2010	English	research ethics		research	2010	New Zealand	https://neac.health.govt.nz/system/files/documents/publications/neac-godo-statement.pdf							WPRO	High income
New Zealand Health and Disability Ethics Committees Standard Operating Procedures	English	ethics committees and commissions		clinical context	2014	New Zealand	https://ethics.health.govt.nz/system/files/documents/pages/sops_for_hdecs_v2.0.docx							WPRO	High income
Nigeria National Code of Health Research Ethics EN 2007	English	research ethics		research	2007	Nigeria								AFRO	Lower middle income
Norway Fast Salmon and Technoburgers	English	genetically modified crops and food		research	1996	Norway	https://www.etikkom.no/globalassets/documents/english-publications/fast-salmon-and-technoburgers-1996.pdf							EURO	High income
Norway The precautionary principle:between research and politics	English	safety and precaution		research	2003	Norway	https://www.etikkom.no/globalassets/documents/english-publications/the-precautionary-principle---between-research-and-politics-1997.pdf							EURO	High income
Norway A Step Towards More Knowledge	English	genetically modified organisms (non-human)		research	2000	Norway	https://www.etikkom.no/globalassets/documents/english-publications/a-step-towards-more-knowledge--2000.pdf							EURO	High income
Norway Publication No. 4, 2003 Contract Research: Openness, Quality, Accountability	English	research funding		research	2003	Norway	https://www.etikkom.no/globalassets/documents/english-publications/contract_research_english_version.pdf							EURO	High income
Norway Guidelines for Research Ethics in the Social Sciences, Law and the Humanities	English	research ethics		research	2006	Norway	https://www.etikkom.no/globalassets/documents/english-publications/guidelines-for-research-ethics-in-the-social-sciences-law-and-the-humanities-2006.pdf							EURO	High income
Norway Risk and Uncertainty as a Research Ethics Challenge	English	research ethics		research	2009	Norway	https://www.etikkom.no/globalassets/documents/publikasjoner-som-pdf/risk-and-uncertainty-2009.pdf							EURO	High income
Norway Cross-Cultural Child Research. Ethical Issues	English	children in research		research	2012	Norway	https://www.etikkom.no/globalassets/documents/publikasjoner-som-pdf/cross-cultural-child-research-webutgave.pdf							EURO	High income
Norway More Than Just Bones. Ethics And Research On Human Remains	English	postmortem issues		research	2012	Norway	https://www.etikkom.no/globalassets/documents/publikasjoner-som-pdf/more-than-just-bones_web.pdf							EURO	High income
Norway General Guidelines for Research Ethics	English	research ethics		research	2014	Norway	https://www.etikkom.no/globalassets/general-guidelines.pdf			Norwegian	https://www.etikkom.no/globalassets/documents/publikasjoner-som-pdf/fek_generelle_retningslinjer.pdf			EURO	High income
Norway A Guide to Internet Research Ethics 2nd Edition	English	research ethics		research	2019	Norway	https://www.etikkom.no/globalassets/documents/publikasjoner-som-pdf/forskningsetisk-veileder-for-internettforskning/guide-to-internet-research-ethics-2018.pdf							EURO	High income
Norway Internet Research Ethics	English	research ethics		research	2015	Norway	https://press.nordicopenaccess.no/index.php/noasp/catalog/view/3/1/9-1							EURO	High income
Norway Guidelines for Research Ethics in the Social Sciences, Humanities, Law and Theology	English	research ethics		research	2016	Norway	https://www.etikkom.no/globalassets/documents/english-publications/60127_fek_guidelines_nesh_digital_corr.pdf			Norwegian	https://www.etikkom.no/globalassets/documents/publikasjoner-som-pdf/60125_fek_retningslinjer_nesh_digital.pdf			EURO	High income
Norway Guidelines for research ethics in science and technology	English	research ethics		research	2016	Norway	https://www.etikkom.no/globalassets/documents/english-publications/60126_fek_guidelines_nent_digital.pdf			Norwegian	https://www.etikkom.no/globalassets/documents/publikasjoner-som-pdf/60124_fek_retningslinjer_nent_digital.pdf			EURO	High income
Norway Research integrity in Norway–results from a nationwide survey on research ethics	English	research integrity		research	2018	Norway	https://www.etikkom.no/globalassets/documents/publikasjoner-som-pdf/rino-report-no-1---research-integrity-in-norway---results-from-a-nationwide-survey-on-research-ethics.pdf			Norwegian	https://www.etikkom.no/globalassets/documents/publikasjoner-som-pdf/rino-delrapport-1-2018.pdf			EURO	High income
Norway Guidelines for research ethics on human remains	English	human biomaterials		research	2016	Norway	https://www.etikkom.no/en/ethical-guidelines-for-research/guidelines-for-research--ethics-on-human-remains/							EURO	High income
Norway Ethical Guidelines for the Use of Animals in Research	English	animals in research		research	2018	Norway	https://www.etikkom.no/globalassets/documents/publikasjoner-som-pdf/etiske-retningslinjer-for-bruk-av-dyr-i-forskning/ethical-guidelines-for-the-use-of-animals-in-research.pdf							EURO	High income
Pakistan Guidelines for Healthcare Professionals Interaction with Pharmaceutical Trade and Industry	English	ethics of health professionals		clinical context	2010	Pakistan	http://nbcpakistan.org.pk/assets/ppi_guidelines_may_2011-1--final-copy-on-pmrc-wbesite.pdf							EMRO	Lower middle income
Pakistan Protocol Guidelines for Stem Cell Research Regulation in Pakistan	English	stem cell research		research	undated	Pakistan	http://nbcpakistan.org.pk/assets/guidelines_for_stem_cells.pdf							EMRO	Lower middle income
Pakistan Ethical Guidelines for Collection, Usage, Storage, and Export of Human Biological Materials (HBM)	English	biobanking		research	2016	Pakistan	http://nbcpakistan.org.pk/assets/hbm-nbc-guidelines-final-18june-2016.pdf							EMRO	Lower middle income
Philippines National Ethical Guidelines for Health and Health Related Research EN 2017	English	research ethics		research	2017	Philippines	http://www.ethics.healthresearch.ph/index.php/phoca-downloads/category/4-neg?download=98:neghhr-2017							WPRO	Lower middle income
Portugal Opinion on the clinical evaluation of drugs	English	research ethics		research	1993	Portugal	http://www.cnecv.pt/admin/files/data/docs/1312229376_Portugal%20CNECV%20P004%20EN.pdf			Portuguese	http://www.cnecv.pt/admin/files/data/docs/1273059589_P004_EnsaiosClinicos.pdf			EURO	High income
Portugal Opinion on the Ethical Aspects of Health care Regarding the End of Life	English	end of life		clinical context	1995	Portugal	http://www.cnecv.pt/admin/files/data/docs/1312229491_Portugal%20CNECV%20P011%20EN.pdf			Portuguese	http://www.cnecv.pt/admin/files/data/docs/1273059417_P011_FinalDaVida.pdf			EURO	High income
Portugal Report-opinion on experimentation on the human embryo	English	embryos in research		research	1995	Portugal	http://www.cnecv.pt/admin/files/data/docs/1312229514_Portugal%20CNECV%20P015%20EN.pdf			Portuguese	http://www.cnecv.pt/admin/files/data/docs/1273059306_P015_ExperimentacaoEmbriao.pdf			EURO	High income
Portugal Report-opinion on the obligatoriness of AIDS tests	English	HIV		public health	1996	Portugal	http://www.cnecv.pt/admin/files/data/docs/1312229530_Portugal%20CNECV%20P016%20EN.pdf			Portuguese	http://www.cnecv.pt/admin/files/data/docs/1273059239_P016_SIDA.pdf			EURO	High income
Portugal Report-opinion on Liberalisation of Drugs and De-penalisation of their Consumption	English	drugs and addiction		public health	1996	Portugal	http://www.cnecv.pt/admin/files/data/docs/1312229563_Portugal%20CNECV%20P017%20EN.pdf			Portuguese	http://www.cnecv.pt/admin/files/data/docs/1273059221_P017_Droga.pdf			EURO	High income
Portugal Opinion on the European Parliament's and Council of the European Union's Bill - Proposing a Directive for the Juridical protection of Biotechnological inventions	English	biolaw		other	1997	Portugal	http://www.cnecv.pt/admin/files/data/docs/1312229582_Portugal%20CNECV%20P018%20EN.pdf			Portuguese	http://www.cnecv.pt/admin/files/data/docs/1273059197_P018_InvencoesBiotecnologicas.pdf			EURO	High income
Portugal Report-opinion on the legislative bills relating to the voluntary interruption of pregnancy	English	abortion		clinical context	1997	Portugal	http://www.cnecv.pt/admin/files/data/docs/1312229602_Portugal%20CNECV%20P019%20EN.pdf			Portuguese	http://www.cnecv.pt/admin/files/data/docs/1273059189_P019_IVG.pdf			EURO	High income
Portugal Opinion on some proposals for constitutional revision	English	genetics and genomics		other	1997	Portugal	http://www.cnecv.pt/admin/files/data/docs/1312229617_Portugal%20CNECV%20P020%20EN.pdf			Portuguese	http://www.cnecv.pt/admin/files/data/docs/1273059174_P020_RevisaoConstitucional.pdf			EURO	High income
Portugal Opinion on the ethical implications of cloning	English	cloning		research	1997	Portugal	http://www.cnecv.pt/admin/files/data/docs/1312229642_Portugal%20CNECV%20P021%20EN.pdf			Portuguese	http://www.cnecv.pt/admin/files/data/docs/1273059152_P021_Clonagem.pdf			EURO	High income
Portugal Opinion on the bill by the European Parliament and the Council of the European Union proposing a directive on Medical Devices for In Vitro Diagnosis	English	preimplantation diagnosis		clinical context	1997	Portugal	http://www.cnecv.pt/admin/files/data/docs/1312229617_Portugal%20CNECV%20P020%20EN.pdf			Portuguese	http://www.cnecv.pt/admin/files/data/docs/1273059127_P022_DiagonosticoInVitro.pdf			EURO	High income
Portugal Addendum to opinion 22/CNECV/97 on the bill by the European Parliament and the Council proposing a directive on Medical Devices for In Vitro Diagnosis	English	preimplantation diagnosis		clinical context	1997	Portugal	http://www.cnecv.pt/admin/files/data/docs/1273505372_p022_addendum_en.pdf							EURO	High income
Portugal Report opinion on the draft bill concerning medically-assisted procreation	English	assisted reproductive technology		other	1997	Portugal	http://www.cnecv.pt/admin/files/data/docs/1312229747_Portugal%20CNECV%20P023%20EN.pdf			Portuguese	http://www.cnecv.pt/admin/files/data/docs/1293540615_P023_PMA.pdf			EURO	High income
Portugal Work document: Ethical reflection on the human dignity	English	bioethics (general)		other	1999	Portugal	http://www.cnecv.pt/admin/files/data/docs/1312229808_Portugal%20CNECV%20P026%20EN.pdf			Portuguese	http://www.cnecv.pt/admin/files/data/docs/1273058936_P026_DignidadeHumana.pdf			EURO	High income
Portugal Concerning law no. 12/99 of the 15th of march which authorises the government to legislate on the lawful dissection of cadavers and the extraction of parts, tissues or organs for the purposes of teaching and scientific research	English	human biomaterials		research	1999	Portugal	http://www.cnecv.pt/admin/files/data/docs/1312229825_Portugal%20CNECV%20P027%20EN.pdf			Portuguese	http://www.cnecv.pt/admin/files/data/docs/1273058905_P027_DissecacaoCadaveres.pdf			EURO	High income
Portugal The procedure to be adopted in the case of living foetuses resulting from abortions	English	abortion		clinical context	1999	Portugal	http://www.cnecv.pt/admin/files/data/docs/1312229845_Portugal%20CNECV%20P028%20EN.pdf			Portuguese	http://www.cnecv.pt/admin/files/data/docs/1273058884_P028_FetosVivos.pdf			EURO	High income
Portugal Ethical reflection on human sexuality	English	sexuality		other	1999	Portugal	http://www.cnecv.pt/admin/files/data/docs/1312229862_Portugal%20CNECV%20P029%20EN.pdf			Portuguese	http://www.cnecv.pt/admin/files/data/docs/1273057680_P029_SexualidadeHumana.pdf			EURO	High income
Portugal Opinion on the ratification of the convention for the protection of human rights and the dignity of the human being in face of the applications of biology and medicine convention on human rights and biomedicine	English	human rights		other	2000	Portugal	http://www.cnecv.pt/admin/files/data/docs/1312229877_Portugal%20CNECV%20P030%20EN.pdf			Portuguese	http://www.cnecv.pt/admin/files/data/docs/1273057601_P030_Convencao.pdf			EURO	High income
Portugal Document on the human genome	English	genetics and genomics		research	2000	Portugal	http://www.cnecv.pt/admin/files/data/docs/1312229893_Portugal%20CNECV%20P031%20EN.pdf			Portuguese	http://www.cnecv.pt/admin/files/data/docs/1273057573_P031_TestesGeneticos.pdf			EURO	High income
Portugal Opinion on medical confidentiality	English	patient data and health records		clinical context	2000	Portugal	http://www.cnecv.pt/admin/files/data/docs/1312229910_Portugal%20CNECV%20P032%20EN.pdf			Portuguese	http://www.cnecv.pt/admin/files/data/docs/1273057546_P032_SigiloMedico.pdf			EURO	High income
Portugal Report and opinion on the Declaration of Helsinki as amended at Edinburgh Oct. 2000	English	research ethics		research	2000	Portugal	http://www.cnecv.pt/admin/files/data/docs/1312229945_Portugal%20CNECV%20P034%20EN.pdf			Portuguese	http://www.cnecv.pt/admin/files/data/docs/1273057427_P034_DeclHelsinquiaEdimburgo.pdf			EURO	High income
Portugal Opinion tubal ligation in minors with severe mental deficiency	English	sterilization		clinical context	2000	Portugal	http://www.cnecv.pt/admin/files/data/docs/1312229958_Portugal%20CNECV%20P035%20EN.pdf			Portuguese	http://www.cnecv.pt/admin/files/data/docs/1273057418_P035_LaqueacaoTrompas.pdf			EURO	High income
Portugal Reflections by the National Council of Ethics for the Life Sciences (CNECV) on its functioning from 1991 to 2001	English	ethics committees and commissions		other	2001	Portugal	http://www.cnecv.pt/admin/files/data/docs/1312229976_Portugal%20CNECV%20P038%20EN.pdf			Portuguese	http://www.cnecv.pt/admin/files/data/docs/1273057377_P038_Reflexoes.pdf			EURO	High income
Portugal Report and opinion on the ethical implications of genomics	English	genetics and genomics		research	2001	Portugal	http://www.cnecv.pt/admin/files/data/docs/1312230011_Portugal%20CNECV%20P040%20EN.pdf			Portuguese	http://www.cnecv.pt/admin/files/data/docs/1273057350_P040_ImplicacoesEticasGenomica.pdf			EURO	High income
Portugal Aditional protocol to the convention of human rights concerning organ transplants	English	organ transplantation		public health	2003	Portugal	http://www.cnecv.pt/admin/files/data/docs/1312230024_Portugal%20CNECV%20P041%20EN.pdf			Portuguese	http://www.cnecv.pt/admin/files/data/docs/1273057304_P041_TransplantesOrgaosTecidosa.pdf			EURO	High income
Portugal Opinion on Medically Assisted Procriation	English	assisted reproductive technology		clinical context	2004	Portugal	http://www.cnecv.pt/admin/files/data/docs/1312230039_Portugal%20CNECV%20P044%20EN.pdf			Portuguese	http://www.cnecv.pt/admin/files/data/docs/1273057172_P044_ParecerPMA.pdf			EURO	High income
Portugal Opinion on the Persistent Vegetative State	English	clinical ethics		clinical context	2005	Portugal	http://www.cnecv.pt/admin/files/data/docs/1312230056_Portugal%20CNECV%20P045%20EN.pdf			Portuguese	http://www.cnecv.pt/admin/files/data/docs/1273055770_P045_ParecerEVP_versaoFinal.pdf			EURO	High income
Portugal Opinion on the objection to the use of blood and blood Products for therapeutic purposes on religious basis	English	blood transfusion		clinical context	2005	Portugal	http://www.cnecv.pt/admin/files/data/docs/1312230071_Portugal%20CNECV%20P046%20EN.pdf			Portuguese	http://www.cnecv.pt/admin/files/data/docs/1273054487_P046_ParecerTestemunhasJeova.pdf			EURO	High income
Portugal Opinion on Stem Cell Research	English	stem cell research		research	2005	Portugal	http://www.cnecv.pt/admin/files/data/docs/1312230087_Portugal%20CNECV%20P047%20EN.pdf			Portuguese	http://www.cnecv.pt/admin/files/data/docs/1273054435_P047_ParecerCE.pdf			EURO	High income
Portugal Opinion on human cloning	English	cloning		research	2006	Portugal	http://www.cnecv.pt/admin/files/data/docs/1312230105_Portugal%20CNECV%20P048%20EN.pdf			Portuguese	http://www.cnecv.pt/admin/files/data/docs/1273054340_P048_ParecerClonagemHumana.pdf			EURO	High income
Portugal Opinion on HIV testing following occupational exposure	English	HIV		public health	2006	Portugal	http://www.cnecv.pt/admin/files/data/docs/1312230778_Portugal%20CNECV%20P049%20EN.pdf			Portuguese	http://www.cnecv.pt/admin/files/data/docs/1273054277_P049_ParecerTesteDeteccaoVIH.pdf			EURO	High income
Portugal Opinion on Pre-Impantation Genetic Diagnosis	English	preimplantation diagnosis		clinical context	2007	Portugal	http://www.cnecv.pt/admin/files/data/docs/1312230133_Portugal%20CNECV%20P051%20EN.pdf			Portuguese	http://www.cnecv.pt/admin/files/data/docs/1273054175_P051_ParecerDGPI.pdf			EURO	High income
Portugal Opinion on the Legal System for DNA Profile Databases	English	biometrics and forensics		other	2007	Portugal	http://www.cnecv.pt/admin/files/data/docs/1312230156_Portugal%20CNECV%20P052%20EN.pdf			Portuguese	http://www.cnecv.pt/admin/files/data/docs/1273054082_Parecer_052_CNECV_2007_BasesdadosADN.pdf			EURO	High income
Portugal Opinions on Draft Bills Nº 126/X (which establishes the Principles of Scientific Research in Stem Cells and the Use in Embryos), and Nº 376/X (which establishes the Legal System for the Use of Stem Cells, for Research Purposes	English	stem cell research		research	2007	Portugal	http://www.cnecv.pt/admin/files/data/docs/1312230179_Portugal%20CNECV%20P053%20EN.pdf			Portuguese	http://www.cnecv.pt/admin/files/data/docs/1273054065_53CNECV2007_celulas_estaminais.pdf			EURO	High income
Portugal Opinion on the Legal Regime of Quality and Safety Relative to the Donation, Procurement, Testing, Processing, Preservation, Storage, Distribution and Application of Tissues and Cells of Human Origin	English	organ transplantation		public health	2007	Portugal	http://www.cnecv.pt/admin/files/data/docs/1312230198_Portugal%20CNECV%20P054%20EN.pdf			Portuguese	http://www.cnecv.pt/admin/files/data/docs/1273054047_P054_tecidoscelulasorigemhumana.pdf			EURO	High income
Portugal Opinion on the Draft Bill on the Legal Regime of Quality and Safety Relating to the Donation, Procurement, Testing, Processing, Preservation, Storage, Distribution and Application of Tissues and Cells of Human Origin	English	organ transplantation		public health	2008	Portugal	http://www.cnecv.pt/admin/files/data/docs/1312230214_Portugal%20CNECV%20P055%20EN.pdf			Portuguese	http://www.cnecv.pt/admin/files/data/docs/1273053986_P055TecidosCelulas.pdf			EURO	High income
Portugal Opinion on Direct Marketing of Genetic Tests to the Public	English	genetics and genomics		public health	2008	Portugal	http://www.cnecv.pt/admin/files/data/docs/1312230235_Portugal%20CNECV%20P056%20EN.pdf			Portuguese	http://www.cnecv.pt/admin/files/data/docs/1273053928_P_056CNECV.pdf			EURO	High income
Portugal Opinion about performing autopsies or other post mortem examinations at the request of individuals	English	postmortem issues		other	2010	Portugal	http://www.cnecv.pt/admin/files/data/docs/1312230256_Portugal%20CNECV%20P058%20EN.pdf			Portuguese	http://www.cnecv.pt/admin/files/data/docs/1278434801_Parecer%2058%20CNECV%202010.pdf			EURO	High income
Portugal Opinion on the bill concerning advance Health Care Directives	English	advance directives		clinical context	2010	Portugal	http://www.cnecv.pt/admin/files/data/docs/1312230274_Portugal%20CNECV%20P059%20EN.pdf			Portuguese	http://www.cnecv.pt/admin/files/data/docs/1293115760_Parecer%2059%20CNECV%202010%20DAV.pdf			EURO	High income
Portugal Opinion on Health Information and Computer Health Records	English	patient data and health records		public health	2011	Portugal	http://www.cnecv.pt/admin/files/data/docs/1319197229_EN%20P_60_CNECV_2011.pdf			Portuguese	http://www.cnecv.pt/admin/files/data/docs/1318269169_CNECV%20P_60_2011%2010.10.11.pdf			EURO	High income
Portugal Medically Assisted Procreation and Surrogate Pregnancy	English	assisted reproductive technology		clinical context	2012	Portugal	http://www.cnecv.pt/admin/files/data/docs/1335284020-opinion-63-cnecv-2012-en.pdf			Portuguese	http://www.cnecv.pt/admin/files/data/docs/1333387220-parecer-63-cnecv-2012-apr.pdf			EURO	High income
Portugal A Decision Model for Financing the Cost of Medicines	English	resource allocation		public health	2012	Portugal	http://www.cnecv.pt/admin/files/data/docs/1378136139_Opinion%2064_2012%20CNECV%20Meds%20SNS.pdf			Portuguese	http://www.cnecv.pt/admin/files/data/docs/1348745574_Parecer%2064_2012%20CNECV%20Medicamentos%20SNS.pdf			EURO	High income
Portugal Quality and Safety Legal Framework for the donation, procurement, testing, processing, preservation, storage, distribution and application of Organs of Human Origin	English	organ transplantation		public health	2012	Portugal	http://www.cnecv.pt/admin/files/data/docs/1352722166_Opinion%2065_2012%20CNECV_Safety%20Quality%20Transplants.pdf			Portuguese	http://www.cnecv.pt/admin/files/data/docs/1348749141_Parecer%2065_2012%20CNECV.pdf			EURO	High income
Portugal Draft Bills No. 266/2012 and No. 323/2012 on Clinical Research and Clinical Trials	English	research ethics		research	2012	Portugal	http://www.cnecv.pt/admin/files/data/docs/1352895834_Opinion%2066%20CNECV2012.pdf			Portuguese	http://www.cnecv.pt/admin/files/data/docs/1348749969_Parecer%2066%20CNECV-2012%20Parecer%20ensaios%20clinicos.pdf			EURO	High income
Portugal Blood and Tissue Banks of The Umbilical Cord and Placenta	English	biobanking		research	2012	Portugal	http://www.cnecv.pt/admin/files/data/docs/1356005255_Parecer%2067%202012%20CNECV%20CBE%20EN%20for%20CNECV.pdf			Portuguese	http://www.cnecv.pt/admin/files/data/docs/1356002356_Parecer%2067%202012%20CNECV%20CBE%20SgCordao-APROVADO.pdf			EURO	High income
Portugal On the draft Decree-Law that regulates Law no. 12/2005 of 26 January, with regard to genetic information, genetic databases and genetic testing	English	genetics and genomics		other	2012	Portugal	http://www.cnecv.pt/admin/files/data/docs/1358362300_Parecer%20068%20CNECV%202012%20EN%20Final.pdf			Portuguese	http://www.cnecv.pt/admin/files/data/docs/1354037643_Parecer%20CNECV%2068%202012%20testes%20geneticos%20final.pdf			EURO	High income
Portugal Decree Orders regulating the Living Will Model and the National Living Will Registry (RENTEV)	English	advance directives		clinical context	2012	Portugal	http://www.cnecv.pt/admin/files/data/docs/1373641742_Opinion%2069%20RA_LN.pdf			Portuguese	http://www.cnecv.pt/admin/files/data/docs/1357838805_Parecer%2069%20CNECV%202012%20DAV_aprovado.pdf			EURO	High income
Portugal Coercive Feeding of Inmates on Hunger Strike	English	health in prisons		clinical context	2013	Portugal	http://www.cnecv.pt/admin/files/data/docs/1378826041_P%2070%20CNECV%202013%20ingles%20set%202013.pdf			Portuguese	http://www.cnecv.pt/admin/files/data/docs/1413217071_P%2070%20CNECV%202013.pdf			EURO	High income
Portugal Opinion on the practice of nursing in specific contexts	English	ethics of health professionals		clinical context	2013	Portugal	http://www.cnecv.pt/admin/files/data/docs/1375451895_CNECV%20OPINION%2071_2013%20EN.pdf			Portuguese	http://www.cnecv.pt/admin/files/data/docs/1413217071_P%2070%20CNECV%202013.pdf			EURO	High income
Portugal Recommendations concerning Declaration of Interest and Conflict of Interest in Health and Biomedical Research	English	conflicts of interest		research	2013	Portugal	http://www.cnecv.pt/admin/files/data/docs/1381938135_Opinion%2072%20CNECV%20EN%20final.pdf			Portuguese	http://www.cnecv.pt/admin/files/data/docs/1413216720_P%2072%20CNECV%202013.pdf			EURO	High income
Portugal Additional Protocol to the Convention on Human Rights and Biomedicine concerning Transplantation of Organs and tissues of Human Origin	English	organ transplantation		public health	2013	Portugal	http://www.cnecv.pt/admin/files/data/docs/1378726551_P73%20CNECV%202013%20EN%20FINAL.pdf			Portuguese	http://www.cnecv.pt/admin/files/data/docs/1413215823_P73%20CNECV%202013%20Prot%20Adic%20Transplantes.pdf			EURO	High income
Portugal Additional protocol to the Convention on Human Rights and Biomedicine with regard to Biomedical Research	English	human rights		research	2013	Portugal	http://www.cnecv.pt/admin/files/data/docs/1381938102_P74%20CNECV%202013%20Biomedica%20ing%20FINAL.pdf			Portuguese	http://www.cnecv.pt/admin/files/data/docs/1413214923_P74%20CNECV%202013%20Prot%20Adic%20Invest%20Biomedica.pdf			EURO	High income
Portugal Draft bill No. 146/XII (2nd) Approves the Law of Clinical Investigation	English	research ethics		research	2013	Portugal	http://www.cnecv.pt/admin/files/data/docs/1418214952_CNECV_P_75_EN%20(1).pdf			Portuguese	http://www.cnecv.pt/admin/files/data/docs/1413214595_CNECV_P_75_APROVADO.pdf			EURO	High income
Portugal On the Ministerial Order regarding organ removal in people with irreversible cardiopulmonary arrest	English	organ transplantation		public health	2013	Portugal	http://www.cnecv.pt/admin/files/data/docs/1418752815_CNECV_P_76_EN.pdf			Portuguese	http://www.cnecv.pt/admin/files/data/docs/1413214493_CNECV_P_76_Aprovado.pdf			EURO	High income
Portugal Bioethics and Mental Health	English	psychiatry and mental health		clinical context	2014	Portugal	http://www.cnecv.pt/admin/files/data/docs/1402312248_Parecer%2077%20CNECV%202014%20EN-2_LN.pdf			Portuguese	http://www.cnecv.pt/admin/files/data/docs/1413213598_Parecer%2077%20CNECV%202014%20Aprovado.pdf			EURO	High income
Portugal Code of Ethics for the Health Sector	English	ethics of health professionals		public health	2014	Portugal	http://www.cnecv.pt/admin/files/data/docs/1418752858_CNECV_P_78_EN_final.pdf			Portuguese	http://www.cnecv.pt/admin/files/data/docs/1413213430_Parecer%2078%20CNECV%202014%20Aprovado.pdf			EURO	High income
Portugal On the vulnerabilities of elderly people, especially of those who reside in institutions	English	ageing		public health	2014	Portugal	http://www.cnecv.pt/admin/files/data/docs/1417190005_Opinion%2080%20CNECV%202014%20EN.pdf			Portuguese	http://www.cnecv.pt/admin/files/data/docs/1413212959_Parecer%2080%20CNECV%202014%20Aprovado%20FINAL.pdf			EURO	High income
Portugal On Government Bill no. 219/XII, which makes the first amendment to Law no. 36/2013 of 12 June 2013, which approves the regime for guaranteeing the quality and safety of human organs for transplantation into the human body	English	organ transplantation		public health	2014	Portugal	http://www.cnecv.pt/admin/files/data/docs/1417190018_Opinion%2081%20CNECV%202014_EN.pdf			Portuguese	http://www.cnecv.pt/admin/files/data/docs/1413212796_Parecer%2081%20CNECV%202014%20Aprovado.pdf			EURO	High income
Portugal Research Integrity - Recommendation	English	research integrity		research	2018	Portugal	http://www.cnecv.pt/admin/files/data/docs/1526902960_research_integrity_cnecv_%202018.pdf			Portuguese	http://www.cnecv.pt/admin/files/data/docs/1523888172_IntegridadeCNECV2018.pdf			EURO	High income
Spain Portugal La Biología Sintética	Spanish	synthetic biology	biología sintética	research	2011	Portugal, Spain	http://assets.comitedebioetica.es/files/documentacion/es/CBE-CNECV_Informe_Biologia_Sintetica_24112011.pdf			Portuguese	http://www.cnecv.pt/admin/files/data/docs/1320431400_BiologiaSintetica_CBE-CNECV%20Aprovado.pdf			EURO	High income
Spain Portugal Los Bancos de Sangre Y Tejido Del Cordón Umbilical Y Placenta Opinion on Blood and Tissue Banks Of The Umbilical Cord And Placenta	Spanish, English	biobanking	biobancos	research	2012	Portugal, Spain	http://assets.comitedebioetica.es/files/documentacion/bancos-de-sangre-tejido-cordon-umbilical-cbe-cnecv.pdf							EURO	High income
Republic of Korea Declaration on Respect for Life	English	bioethics (general)		other	2016	Republic of Korea	https://bioethics.go.kr/common/Declaration_on_Respect_for_Life_English(logo)_final.pdf							WPRO	High income
San Marino Bioethical approach to persons with disabilities	English	disability		public health	2013	San Marino	http://www.sanita.sm/on-line/home/bioetica/comitato-sammarinese-di-bioetica/documents-in-english/documento2060775.html			Italian	http://www.sanita.sm/on-line/home/bioetica/comitato-sammarinese-di-bioetica/documenti-in-lingua-italiana/documento2057234.html			EURO	High income
San Marino Bioethics of Disasters	English	disasters		other	2017	San Marino	http://www.sanita.sm/on-line/home/bioetica/comitato-sammarinese-di-bioetica/documents-in-english/documento2101907.html			Italian	http://www.sanita.sm/on-line/home/bioetica/comitato-sammarinese-di-bioetica/documenti-in-lingua-italiana/documento2094085.html			EURO	High income
San Marino Bioethical value of vaccination - to the individual and to society	English	vaccines		public health	2016	San Marino	http://www.sanita.sm/on-line/home/bioetica/comitato-sammarinese-di-bioetica/documents-in-english/documento2089434.html			Italian	http://www.sanita.sm/on-line/home/bioetica/comitato-sammarinese-di-bioetica/documenti-in-lingua-italiana/documento2084608.html			EURO	High income
San Marino Body and body part donation	English	human biomaterials		public health	2016	San Marino	http://www.sanita.sm/on-line/home/bioetica/comitato-sammarinese-di-bioetica/documents-in-english/documento2087733.html			Italian	http://www.sanita.sm/on-line/home/bioetica/comitato-sammarinese-di-bioetica/documenti-in-lingua-italiana/documento2082676.html			EURO	High income
San Marino Nursing Code of Ethics	English	ethics of health professionals		clinical context	2017	San Marino	http://www.sanita.sm/on-line/home/bioetica/comitato-sammarinese-di-bioetica/documents-in-english/documento2093713.html			Italian	http://www.sanita.sm/on-line/home/bioetica/comitato-sammarinese-di-bioetica/documenti-in-lingua-italiana/documento2093711.html			EURO	High income
San Marino Opinion on use of anatomical parts from corpses	English	human biomaterials		research	2014	San Marino	http://www.sanita.sm/on-line/home/bioetica/comitato-sammarinese-di-bioetica/documents-in-english/documento2089435.html			Italian	http://www.sanita.sm/on-line/home/bioetica/comitato-sammarinese-di-bioetica/pareri-csb/documento2081090.html			EURO	High income
San Marino Pain Management Nursing: Bioethical Aspects	English	ethics of health professionals		clinical context	2017	San Marino	http://www.sanita.sm/on-line/home/bioetica/comitato-sammarinese-di-bioetica/documents-in-english/documento2094445.html			Italian	http://www.sanita.sm/on-line/home/bioetica/comitato-sammarinese-di-bioetica/documenti-in-lingua-italiana/documento2093712.html			EURO	High income
San Marino The Assessment of Human Death	English	criteria of death		clinical context	2013	San Marino	http://www.sanita.sm/on-line/home/bioetica/comitato-sammarinese-di-bioetica/documents-in-english/documento2086158.html			Italian	http://www.sanita.sm/on-line/home/bioetica/comitato-sammarinese-di-bioetica/documenti-in-lingua-italiana/documento2055737.html			EURO	High income
Singapore Ethical, Legal and Social Issues Arising From Mitochondrial Genome Replacement Transfer. A Consultation Paper EN 2018	English	mitochondrial replacement therapy		research	2018	Singapore	https://www.bioethics-singapore.org/files/publications/consultation-papers/mitochondrial-genome-replacement-tech.pdf							WPRO	High income
Singapore Ethical, Legal and Social Issues In Neuroscience EN 2013	English	neuroscience		research	2013	Singapore	https://www.bioethics-singapore.org/files/publications/consultation-papers/neuroscience-cp.pdf							WPRO	High income
Singapore Ethics Guidelines for Human Biomedical Research EN 2015	English	research ethics		research	2015	Singapore	https://www.bioethics-singapore.org/files/publications/reports/ethics-guidelines-for-human-biomedical-research-full-report.pdf							WPRO	High income
Singapore Human-Animal Combinations In Stem Cell Research EN 2010	English	chimeras		research	2010	Singapore	https://www.bioethics-singapore.org/files/publications/reports/human-animal-combinations-in-stem-cell-research-full-report.pdf							WPRO	High income
Singapore Donation of Human Eggs for Research EN 2008	English	gamete donation		research	2008	Singapore	https://www.bioethics-singapore.org/files/publications/reports/donation-of-human-eggs-for-research-full-report.pdf							WPRO	High income
Singapore The Use of Personal Information in Biomedical Research. A Consultation Paper EN 2007	English	research ethics		research	2007	Singapore	https://www.bioethics-singapore.org/files/publications/reports/personal-informations-in-biomedical-research-full-report.pdf							WPRO	High income
Singapore Advancing the Framework of Ethics Governance for Human Research EN 2003	English	research ethics		research	2003	Singapore	https://www.bioethics-singapore.org/files/publications/consultation-papers/advancing-the-framework-of-ethics-governance-for-human-research.pdf							WPRO	High income
Singapore Human Tissue Research EN 2002	English	biobanking		research	2002	Singapore	https://www.bioethics-singapore.org/files/publications/reports/human-tissue-research-full-report.pdf							WPRO	High income
Singapore Ethical, Legal and Social Issues in Human Stem Cell Research, Reproductive and Therapeutic Cloning EN 2002	English	stem cell research		research	2002	Singapore	https://www.bioethics-singapore.org/files/publications/reports/ethical-legal-and-social-issues-in-human-stem-cell-research-reproduction-full-report.pdf							WPRO	High income
Singapore Genetic Testing and Genetic Research EN 2005	English	genetics and genomics		research	2005	Singapore	https://www.bioethics-singapore.org/files/publications/reports/genetic-testing-and-genetic-research-full-report.pdf							WPRO	High income
Singapore Research Involving Human Subjects. Guidelines for IRBs EN 2004	English	research ethics		research	2004	Singapore	https://www.bioethics-singapore.org/files/publications/reports/research-involving-human-subjects-guideline-for-irbs-full-report.pdf							WPRO	High income
South Africa Book1 Research on children vulnerable groups international collaboration and epidemiology EN 2002	English	children in research		research	2002	South Africa	http://www.kznhealth.gov.za/research/ethics1.pdf							AFRO	Upper middle income
South Africa Book2 Reproductive Biology and Genetic research EN 2002	English	research ethics		research	2002	South Africa	http://www.kznhealth.gov.za/research/ethics2.pdf							AFRO	Upper middle income
South Africa Book3 Use of Animals in Research and Training EN 2004	English	animals in research		research	2004	South Africa	http://www.kznhealth.gov.za/research/ethics3.pdf							AFRO	Upper middle income
South Africa Book4 Use of Biohazards and Radiation EN 2002	English	research ethics		research	2002	South Africa	http://www.kznhealth.gov.za/research/ethics4.pdf							AFRO	Upper middle income
South Africa Book5 HIV Preventive Vaccine Research EN 2003	English	research ethics		research	2003	South Africa	http://www.kznhealth.gov.za/research/ethics5.pdf							AFRO	Upper middle income
South Africa Guidelines for the Composition and Functioning of DSMB for research EN	English	ethics committees and commissions		research	undated	South Africa	http://dmtsethics.co.za/wp-content/uploads/2017/08/Guidelines-Data-and-Safety-Monitoring-Board.pdf							AFRO	Upper middle income
South Africa Good clinical practice guidelines	English	research ethics		research	2006	South Africa	https://www.sahpra.org.za/documents/7c21ba77SA_GCP_guidelines_second_edition_2006.pdf							AFRO	Upper middle income
South Africa Medical Research Council Human Research Ethics Standard Operating Procedures	English	ethics committees and commissions		research	2010	South Africa	http://www.samrc.ac.za/sites/default/files/attachments/2018-09-03/HRECSOP.pdf							AFRO	Upper middle income
South Africa Ethics in Health Research. Principles, Processes and Structures	English	research ethics		research	2015	South Africa	http://nhrec.health.gov.za/index.php/grids-preview?download=10:doh-2015-ethics							AFRO	Upper middle income
Spain Buenas practicas cientificas	Spanish	research ethics		research	2011	Spain	http://assets.comitedebioetica.es/files/documentacion/buenas_practicas_cientificas_cbe_2011.pdf							EURO	High income
Spain Salud sexual y reproductiva y de la interrupción voluntaria del embarazo	Spanish	abortion	aborto	clinical context	2009	Spain	http://assets.comitedebioetica.es/files/documentacion/es/consenso_interrupcion__embarazo_comite_bioetica_oct_2009.pdf	Spain Opinion of the Spanish Bioethics Committee in relation to the voluntary interruption of pregnancy	http://assets.comitedebioetica.es/files/documentacion/en/voluntary-interruption-of-pregnancy-oct-2009.pdf					EURO	High income
Spain Objecion de conciencia en sanidad ES 2011	Spanish	conscientious objection	objeción de conciencia	clinical context	2011	Spain	http://assets.comitedebioetica.es/files/documentacion/es/La%20objecion%20de%20conciencia%20en%20sanidad.pdf	Spain Conscientious objection medical care	http://assets.comitedebioetica.es/files/documentacion/en/Conscientious%20objection%20in%20medical%20care_CBE_2011.pdf					EURO	High income
Spain Informe sobre el proyecto de Real Decreto de Ensayos Clínicos	Spanish	research ethics	ética de la investigación	research	2013	Spain	http://assets.comitedebioetica.es/files/documentacion/Informe%20Proyecto%20Real%20Decreto%20Ensayos%20Cl%20-%20CBE.pdf							EURO	High income
Spain Declaración sobre la atención al final de la vida	Spanish	end of life	cuidados paliativos	clinical context	undated	Spain	http://assets.comitedebioetica.es/files/documentacion/Declaracion%20Cuidados%20Paliativos%20-%20CBE.pdf							EURO	High income
Spain Informe del Comité de Bioética de España sobre el Anteproyecto de Ley Orgánica para la Protección de la Vida del Concebido y de los Derechos de la Mujer Embarazada	Spanish	pregnancy and antenatal care	embarazo	clinical context	2014	Spain	http://assets.comitedebioetica.es/files/documentacion/Informe%20Anteproyecto%20LO%20Proteccion%20Concebido.pdf							EURO	High income
Spain Informe del Comité de Bioética de España sobre el Proyecto de Decreto por el que se regula la Autorización, Organización y Registro de los Biobancos en la Región de Murcia	Spanish	biobanking	biobancos	research	2014	Spain	http://assets.comitedebioetica.es/files/documentacion/informe-proyecto-decreto-bioban-cbe.pdf							EURO	High income
Spain El consejo genético prenatal	Spanish	prenatal diagnosis	diagnóstico prenatal	clinical context	undated	Spain	http://assets.comitedebioetica.es/files/documentacion/consejo-genetico-prenatal.pdf							EURO	High income
Spain Cuestiones ético-legales del rechazo a las vacunas y propuestas para un debate necesario	Spanish	vaccines	vacunas	public health	2016	Spain	http://assets.comitedebioetica.es/files/documentacion/es/cuestiones-etico-legales-rechazo-vacunas-propuestas-debate-necesario.pdf	Spain Legal and ethical issues concerning the rejection of vaccines, and proposals for a necessary debate. Legal and ethical issues concerningthe rejection of vaccines, and proposals for a necessary debate	http://assets.comitedebioetica.es/files/documentacion/en/legal-ethical-issues-rejection-vaccines-proposals-necessary-debate.pdf					EURO	High income
Spain Consideraciones éticas y jurídicas sobre el uso de contenciones mecánicas y farmacológicas en los ámbitos social y sanitario	Spanish	epidemics and pandemics		public health	2016	Spain	http://assets.comitedebioetica.es/files/documentacion/Informe%20Contenciones-CBE.pdf							EURO	High income
Spain Declaración sobre ética y responsabilidad en la sostenibilidad del Sistema Nacional de Salud	Spanish	health systems	sistemas de salud	public health	2016	Spain	http://assets.comitedebioetica.es/files/documentacion/es/declaracion_sostenibilidad_sistema_nacional_salud.pdf							EURO	High income
Spain Informe sobre la financiación pública del medicamento profilaxis pre-exposición (PrEP) en la prevención del VIH	Spanish	HIV	VIH	public health	2016	Spain	http://assets.comitedebioetica.es/files/documentacion/es/Informe_PrEP.pdf	Spain Report on public financing of the pre-exposure prophylaxis (PrEP) drug in HIV prevention	http://assets.comitedebioetica.es/files/documentacion/en/PrEP_Report.pdf					EURO	High income
Spain Informe del Comité de Bioética de España sobre los aspectos éticos y jurídicos de la maternidad subrogada	Spanish	surrogacy	gestación subrogada	public health	2017	Spain	http://assets.comitedebioetica.es/files/documentacion/es/informe_comite_bioetica_aspectos_eticos_juridicos_maternidad_subrogada.002.pdf	Spain Report of the Bioethics Committee of Spain on the ethical and legal aspects of surrogacy	http://assets.comitedebioetica.es/files/documentacion/en/spanish_bioethics_committee_report_on_the_ethical_and_legal_aspects_of_surrogacy.pdf					EURO	High income
Spain Informe del Comité de Bioética de España sobre la necesidad de adaptar la legislación española a la Convención de Derechos de las Personas con Discapacidad	Spanish	disability	discapacidad	public health	2017	Spain	http://assets.comitedebioetica.es/files/documentacion/es/informe_final_CDPD.pdf							EURO	High income
Spain Declaración del Comité de Bioética de España sobre edición genómica en humanos	Spanish	genome editing	edición de genes	research	2019	Spain	http://assets.comitedebioetica.es/files/documentacion/es/CBE%20Declaracion%20sobre%20edicion%20genomica%20en%20humanos.pdf	Spain Statement issued by the Spanish Bioethics Committee on Genome Editing In Humans	http://assets.comitedebioetica.es/files/documentacion/en/CBE%20On%20Genome%20Editing%20In%20Humans.pdf					EURO	High income
Spain Informe del Comité de Bioética de España valorando el borrador de Protocolo Adicional al Convenio de Oviedo sobre Derechos Humanos y Biomedicina sobre la protección de los derechos humanos y la dignidad de las personas con trastornos mentales respecto a ingresos y tratamientos involuntarios	Spanish	psychiatry and mental health	psiquiatría	other	2019	Spain	http://assets.comitedebioetica.es/files/documentacion/Informe%20valorando%20el%20Borrador%20del%20Protocolo%20Adicional%20respecto%20a%20ingresos%20y%20tratamientos%20involuntarios.pdf	Spain Report by Spain’s Bioethics Committee assessing the Draft Additional Protocol to the Oviedo Convention concerning the protection of human rights and dignity of persons with mental disorder regarding involuntary placement and involuntary treatment	http://assets.comitedebioetica.es/files/documentacion/en/CBE%20report%20Draft%20Add%20Protocol%20Oviedo%20Convention%20regarding%20involuntary%20placement%20and%20involuntary%20treatment.pdf					EURO	High income
Spain, Portugal Los bancos de sangre y tejido del cordón umbilical y placenta	English	synthetic biology		research	2011	Spain, Portugal	http://assets.comitedebioetica.es/files/documentacion/bancos-de-sangre-tejido-cordon-umbilical-cbe-cnecv.pdf	Spain Synthetic Biology with Portugal CBE-CNECV EN 2011	http://assets.comitedebioetica.es/files/documentacion/en/Synthetic_Biology_CBE-CNECV.pdf	Portuguese	http://www.cnecv.pt/admin/files/data/docs/1320431400_BiologiaSintetica_CBE-CNECV%20Aprovado.pdf			EURO	High income
Sweden Ethical analysis of “traumatic shaking” / ”shaken baby syndrome”	English	pediatrics		clinical context	2016	Sweden	http://www.smer.se/wp-content/uploads/2016/10/Smer-etisk-analys-eng-170125.pdf			Swedish	http://www.smer.se/wp-content/uploads/2016/10/Smer-Etisk-analys-Skakv%C3%A5ld-160826-slutversion.pdf			EURO	High income
Sweden Summary of an opinion – Medical age assessments in the asylum process – ethical aspects	English	migrant health		public health	2016	Sweden	http://www.smer.se/wp-content/uploads/2016/10/Summary-Medical-age-assessments2.pdf			Swedish	http://www.smer.se/wp-content/uploads/2016/10/Uttalande-medicinska-%C3%A5ldersbed%C3%B6mningar-slutgiltig-61.pdf			EURO	High income
Sweden Summary Assisted reproduction – ethical aspects	English	assisted reproductive technology		clinical context	2013	Sweden	http://www.smer.se/wp-content/uploads/2013/03/Slutversion-sammanfattning-eng-Assisted-reproduction.pdf			Swedish	http://www.smer.se/wp-content/uploads/2013/02/Smer_rapport_2013_1_webb.pdf			EURO	High income
Sweden Mitochondria replacement in cases of serious diseases – ethical aspects	English	mitochondrial replacement therapy		research	2013	Sweden	http://www.smer.se/wp-content/uploads/2013/11/Mitochondria-replacement-sammanfattning-eng2.pdf			Swedish	http://www.smer.se/wp-content/uploads/2013/11/SMER_rapport_2013_2_webb-2.pdf			EURO	High income
Sweden Robots and surveillance in health care of the elderly – ethical aspects	English	robotics		public health	2015	Sweden	http://www.smer.se/wp-content/uploads/2015/02/Sammanfattning-robotar-engE-%C3%A4ndrad.pdf			Swedish	http://www.smer.se/wp-content/uploads/2015/02/Smer-2014_2_webb.pdf			EURO	High income
Sweden Summary of a report – Analysis of fetal DNA in the woman’s blood: Non-invasive prenatal testing (NIPT) for trisomy 13, 18 and 21 – ethical aspects	English	prenatal diagnosis		clinical context	2015	Sweden	http://www.smer.se/wp-content/uploads/2016/11/Summary-of-a-report-regarding-NIPT.pdf			Swedish	http://www.smer.se/wp-content/uploads/2015/10/Smer-2015_1-webb-PDF.pdf			EURO	High income
Sweden Ethical assessments at the border between health and medical care and research	English	research ethics		research	2016	Sweden	http://www.smer.se/wp-content/uploads/2016/11/Summary-of-a-report-concerning-clinical-innovation-and-ethics.pdf			Swedish	http://www.smer.se/wp-content/uploads/2016/11/Smer-2016_01_webb.pdf			EURO	High income
Sweden Report: The Quantified Human. Ethical aspects on self-monitoring by wearables and health apps	English	digital health		public health	2017	Sweden	http://www.smer.se/wp-content/uploads/2017/06/The-Quantified-Human.-Summary-of-report.-Smer-2017-1..pdf			Swedish	http://www.smer.se/wp-content/uploads/2017/06/Smer-rapport-2017_1_webb.pdf			EURO	High income
Sweden Report: Assisted dying	English	end of life		clinical context	2017	Sweden	http://www.smer.se/wp-content/uploads/2017/11/Smer-2017.2-Assisted-dying.pdf			Swedish	http://www.smer.se/wp-content/uploads/2017/11/Smer-2017.2-D%C3%B6dshj%C3%A4lp-En-kunskapssammanst%C3%A4llning.pdf			EURO	High income
Sweden Signs of life after late abortion	English	abortion		clinical context	2019	Sweden	http://www.smer.se/wp-content/uploads/2019/05/Smer-2019.1-English-summary.pdf			Swedish	http://www.smer.se/wp-content/uploads/2019/02/Smer-2019.1-Livstecken-efter-sen-abort-1.pdf			EURO	High income
Switzerland Assistance suicide FR 2005	French	end of life		clinical context	2005	Switzerland	https://www.nek-cne.admin.ch/inhalte/Themen/Stellungnahmen/fr/suizidbeihilfe_fr.pdf	Switzerland Assisted Suicide EN 2005	https://www.nek-cne.admin.ch/inhalte/Themen/Stellungnahmen/en/suizidbeihilfe_en.pdf					EURO	High income
Switzerland Sur le clonage reproductif de l’être humain	French	cloning		research	2003	Switzerland	https://www.nek-cne.admin.ch/inhalte/Themen/Stellungnahmen/fr/klonen_fr.pdf							EURO	High income
Switzerland Critères de diligence concernant l’assistance au suicide	French	end of life		clinical context	2006	Switzerland	https://www.nek-cne.admin.ch/inhalte/Themen/Stellungnahmen/fr/Sorgfaltskriterien_f_mit_Datum.pdf	Switzerland Duty-of-care criteria for the management of assisted suicide	https://www.nek-cne.admin.ch/inhalte/Themen/Stellungnahmen/en/sorgfaltskriterien_en.pdf					EURO	High income
Switzerland Les directives anticipées. Considérations éthiques sur le nouveau droit de la protection de l’adulte, tenant compte en particulier de la démence	French	advance directives		clinical context	2011	Switzerland	https://www.nek-cne.admin.ch/inhalte/Themen/Stellungnahmen/fr/NEK-CNE_Directives_Anticipees.pdf	Switzerland Advance Directives. Ethical Considerations Concerning The New Adult Protection Law, With Particular Reference to Dementia	https://www.nek-cne.admin.ch/inhalte/Themen/Stellungnahmen/en/NEK-CNE_Advance_Directives.pdf					EURO	High income
Switzerland Réglementation du don d’organes et de tissus par des personnes vivantes dans la loi sur la transplantation	French	organ transplantation		public health	2003	Switzerland	https://www.nek-cne.admin.ch/inhalte/Themen/Stellungnahmen/fr/lebendspende_fr.pdf	Switzerland On the regulation of living donation in the transplantation law	https://www.nek-cne.admin.ch/inhalte/Themen/Stellungnahmen/en/lebendspende_en.pdf					EURO	High income
Switzerland DPI Diagnostic préimplantatoire	French	preimplantation diagnosis	diagnostic préimplantatoire	clinical context	2005	Switzerland	https://www.nek-cne.admin.ch/inhalte/Themen/Stellungnahmen/fr/pid_fr.pdf	Switzerland Preimplantation Genetic diagnosis EN 2005	https://www.nek-cne.admin.ch/inhalte/Themen/Stellungnahmen/en/pid_en.pdf					EURO	High income
Switzerland DPI Diagnostic préimplantatoire II	French	preimplantation diagnosis		clinical context	2007	Switzerland	https://www.nek-cne.admin.ch/inhalte/Themen/Stellungnahmen/fr/PID_II_f.pdf							EURO	High income
Switzerland L’amélioration de l’humain par des substances pharmacologiques	French	enhancement		clinical context	2011	Switzerland	https://www.nek-cne.admin.ch/inhalte/Themen/Stellungnahmen/fr/NEK-CNE_Enhancement_f.pdf	Switzerland Human Enhancement by pharmaceuticals EN 2011	https://www.nek-cne.admin.ch/inhalte/Themen/Stellungnahmen/en/NEK-CNE_Enhancement_en.pdf					EURO	High income
Switzerland Introduction de forfaits par cas liés au diagnostic dans les hôpitaux suisses	French	resource allocation		public health	2008	Switzerland	https://www.nek-cne.admin.ch/inhalte/Themen/Stellungnahmen/fr/DRG_SAEZ_def_f.pdf							EURO	High income
Switzerland Chapitre "10 Ethique" du "Plan suisse de pandémie Influenza 2006"	French	epidemics and pandemics		public health	2006	Switzerland	https://www.nek-cne.admin.ch/inhalte/Themen/Stellungnahmen/fr/10_ethische_fragen_fr.pdf	Switzerland 10 Ethical issues" of the "Swiss Influenza Pandemic Plan 2006"	https://www.nek-cne.admin.ch/inhalte/Themen/Stellungnahmen/en/10_ethische_fragen_en.pdf					EURO	High income
Switzerland La recherche sur les cellulessouches embryonnaires	French	stem cell research		research	2002	Switzerland	https://www.nek-cne.admin.ch/inhalte/Themen/Stellungnahmen/fr/stammz_f_ausfuehrlich.pdf							EURO	High income
Switzerland Recherche sur les cellules souches embryonnaires importées	French	stem cell research		research	2001	Switzerland	https://www.nek-cne.admin.ch/inhalte/Themen/Stellungnahmen/fr/importierte_stammzellen_fr.pdf							EURO	High income
Switzerland La recherche sur les embryons et les fœtus humains	French	embryos in research		research	2006	Switzerland	https://www.nek-cne.admin.ch/inhalte/Themen/Stellungnahmen/fr/embryonen_fr.pdf	Switzerland Research on embryos and fetuses EN 2006	https://www.nek-cne.admin.ch/inhalte/Themen/Stellungnahmen/en/embryonen_en.pdf					EURO	High income
Switzerland Recherche sur les enfants FR 2009	French	children in research		research	2009	Switzerland	https://www.nek-cne.admin.ch/inhalte/Themen/Stellungnahmen/fr/NEK-CNE_Recherche_sur_les_enfants.pdf	Switzerland Research involving children EN 2009	https://www.nek-cne.admin.ch/inhalte/Themen/Stellungnahmen/en/NEK-CNE_Research_involving_children.pdf					EURO	High income
Switzerland regime du delai FR 2002	French	abortion		clinical context	2002	Switzerland	https://www.nek-cne.admin.ch/inhalte/Themen/Stellungnahmen/fr/fristenregelung_fr.pdf							EURO	High income
Switzerland Les "déclarations éthiques de renonciation" mettent en péril le principe de solidarité de l'assurance-maladie	French	resource allocation		public health	2006	Switzerland	https://www.nek-cne.admin.ch/inhalte/Themen/Stellungnahmen/fr/verzichtserklaerungen_fr.pdf							EURO	High income
Switzerland Les soins médicaux: un devoir	French	human rights		public health	2005	Switzerland	https://www.nek-cne.admin.ch/inhalte/Themen/Stellungnahmen/fr/betreuung_pflicht_fr.pdf							EURO	High income
Switzerland Sur la stérilisation des personnes incapables de discernement	French	sterilization		clinical context	2004	Switzerland	https://www.nek-cne.admin.ch/inhalte/Themen/Stellungnahmen/fr/sterilisation_fr.pdf							EURO	High income
Switzerland Transplantation de foie d’une personne refusant toute transfusion de sang	French	organ transplantation		clinical context	2008	Switzerland	https://www.nek-cne.admin.ch/inhalte/Themen/Stellungnahmen/Avis_NEK-CNE_pour_Swisstransplant.pdf							EURO	High income
Switzerland Transplantation de lobes du foie provenant de donneurs vivants: la question du financement	French	organ transplantation		public health	2003	Switzerland	https://www.nek-cne.admin.ch/inhalte/Themen/Stellungnahmen/fr/leberspende_fr.pdf	Switzerland Living-donor partial liver transplantation: the question of financing	https://www.nek-cne.admin.ch/inhalte/Themen/Stellungnahmen/en/leberspende_en.pdf					EURO	High income
Switzerland Transplantation de lobes du foie provenant de donneurs vivants: la question du financement	French	organ transplantation	transplantation d'organes	public health	2003	Switzerland	https://www.nek-cne.admin.ch/inhalte/Themen/Stellungnahmen/fr/leberspende_fr.pdf							EURO	High income
Switzerland Réglementation du don d'organes et de tissus par des personnes vivantes dans la loi sur la transplantation	French	organ transplantation	transplantation d'organes	public health	2003	Switzerland	https://www.nek-cne.admin.ch/inhalte/Themen/Stellungnahmen/fr/lebendspende_fr.pdf							EURO	High income
Switzerland Le consentement présumé en matière de don d’organes	French	organ transplantation		public health	2012	Switzerland	https://www.nek-cne.admin.ch/inhalte/Themen/Stellungnahmen/fr/NEK-CNE_Widerspruchsloesung_F.pdf	Switzerland On presumed consent to organ donation. Ethical considerations	https://www.nek-cne.admin.ch/inhalte/Themen/Stellungnahmen/en/NEK-CNE_Widerspruchsloesung_E.pdf					EURO	High income
Switzerland Attitude à adopter face aux variations du développement sexuel. Questions éthiques sur "l'intersexualité"	French	intersexuality	intersexualité	clinical context	2012	Switzerland	https://www.nek-cne.admin.ch/inhalte/Themen/Stellungnahmen/fr/NEK_Intersexualitaet_Fr.pdf	Switzerland On the management of differences of sex development. Ethical issues regarding "intersexuality"	https://www.nek-cne.admin.ch/inhalte/Themen/Stellungnahmen/en/NEK_Intersexualitaet_En.pdf					EURO	High income
Switzerland Considerations éthiques sur le financement de l'avortement	French	abortion	l'avortement	clinical context	2013	Switzerland	https://www.nek-cne.admin.ch/inhalte/Themen/Stellungnahmen/fr/Prise_de_position_NEK-CNE_21_2013_financement_de_l_avortement.pdf							EURO	High income
Switzerland La procréation médicalement assistée. Considérations éthiques et propositions pour l'avenir	French	assisted reproductive technology	procréation médicalement assistée	clinical context	2013	Switzerland	https://www.nek-cne.admin.ch/inhalte/Themen/Stellungnahmen/fr/NEK_Fortpflanzungsmedizin_Fr.pdf	Switzerland Medically assisted reproduction. Ethical considerations and recommendations for the future	https://www.nek-cne.admin.ch/inhalte/Themen/Stellungnahmen/en/NEK_Fortpflanzungsmedizin_En.pdf					EURO	High income
Switzerland Sur l'obligation de communiquer des informations couvertes par le secret médical en prison	French	health in prisons	santé en prison	clinical context	2014	Switzerland	https://www.nek-cne.admin.ch/inhalte/Themen/Stellungnahmen/fr/F_Broschure_CNE-NEK_Secret_medical_en_prison.pdf	Switzerland On the obligation to disclose information covered by medical confidentiality in prisons	https://www.nek-cne.admin.ch/inhalte/Themen/Stellungnahmen/en/E_Broschure_NEK_Arztgeheimis.pdf					EURO	High income
Switzerland Les biobanques destinées à la recherche	French	biobanking	biobanques	research	2015	Switzerland	https://www.nek-cne.admin.ch/inhalte/F_Broschure_NEK_Biobank.pdf	Switzerland Biobanks for research	https://www.nek-cne.admin.ch/inhalte/E_Broschure_NEK_Biobank.pdf					EURO	High income
Switzerland Gene editing sur les embryons humains	French	genome editing	édition de gènes	research	2016	Switzerland	https://www.nek-cne.admin.ch/inhalte/Themen/Stellungnahmen/fr/DEF_NEK_Kurzstellungnahme_GeneEditing_FR.pdf							EURO	High income
Switzerland Réflexions sur l'évaluation éthique du test prénatal non invasif (NIPT)	French	prenatal diagnosis	diagnostic prénatal	clinical context	2016	Switzerland	https://www.nek-cne.admin.ch/inhalte/Themen/Stellungnahmen/fr/DEF_NEK_Stellungnahme_NIPT_A4_FR_web.pdf							EURO	High income
Switzerland Migrants allophones et système de soins. Enjeux éthiques de l’interprétariat communautaire	French	migrant health	santé des migrants	public health	2017	Switzerland	https://www.nek-cne.admin.ch/inhalte/Themen/Stellungnahmen/fr/DEF_NEK_Stellungnahme_Migranten_A4_FR_web.pdf	Switzerland Allophone migrants and the healthcare system. Ethical issues of community interpreting	https://www.nek-cne.admin.ch/inhalte/Themen/Stellungnahmen/en/NCE_Position_statement_Allophone_migrants_27-2017.pdf					EURO	High income
Switzerland Social Egg Freezing - une réflexion éthique	French	assisted reproductive technology	procréation médicalement assistée	public health	2017	Switzerland	https://www.nek-cne.admin.ch/inhalte/Themen/Stellungnahmen/fr/NEK_Kurzstellungnahme_FR_SocialFreezing_A4.pdf	Switzerland Social egg freezing - ethical reflections	https://www.nek-cne.admin.ch/inhalte/Themen/Stellungnahmen/en/NEK_Kurzstellungnahme_EN_SocialFreezing_A4.pdf					EURO	High income
Switzerland La procédure de transplantation d'utérus - considérations éthiques	French	organ transplantation		research	2018	Switzerland	https://www.nek-cne.admin.ch/inhalte/Themen/Stellungnahmen/fr/Stellungnahme_CNE_Uterustransplantation_FR.pdf	Switzerland Uterus transplantation procedure - ethical considerations	https://www.nek-cne.admin.ch/inhalte/Themen/Stellungnahmen/en/Stellungnahme_NCE_Uterustransplantation_EN.pdf					EURO	High income
Switzerland La pratique de l'interruption de grossesse à un stade avancé	French	abortion	l'avortement	clinical context	2018	Switzerland	https://www.nek-cne.admin.ch/inhalte/Themen/Stellungnahmen/fr/NEK_Stellungnahme_Schwangerschaftsabbruch_F.pdf							EURO	High income
Switzerland La dignité de l'animal Reproduction	French	animal rights and welfare	droits et bien-être des animaux	other	2008	Switzerland	https://www.ekah.admin.ch/inhalte/ekah-dateien/dokumentation/publikationen/EKAH_Wuerde_des_Tieres_10.08_f_EV3.pdf	Switzerland The Dignity of Animals Reprint	https://www.ekah.admin.ch/inhalte/ekah-dateien/dokumentation/publikationen/EKAH_Wuerde_des_Tieres_10.08_e_EV3.pdf	German	https://www.ekah.admin.ch/inhalte/ekah-dateien/dokumentation/publikationen/EKAH_Wuerde_des_Tieres_10.08_d_EV1.pdf	Italian	https://www.ekah.admin.ch/inhalte/ekah-dateien/dokumentation/publikationen/EKAH_Wuerde_des_Tieres_10.08_i_EV2.pdf	EURO	High income
Switzerland Brevetabilité des animaux et des plantes	French	patents	brevets	research	2001	Switzerland	https://www.ekah.admin.ch/inhalte/ekah-dateien/dokumentation/publikationen/f-Broschure-Patente-TierePflanzen-2001.pdf	Switzerland Patents on animals and plants	https://www.ekah.admin.ch/inhalte/ekah-dateien/dokumentation/publikationen/e-Broschure-Patente-TierePflanzen-2001.pdf	German	https://www.ekah.admin.ch/inhalte/ekah-dateien/dokumentation/publikationen/d-Broschure-Patente-TierePflanzen-2001.pdf			EURO	High income
Switzerland Le génie génétique dans l' alimentation	French	genetically modified crops and food	aliment génétiquement modifié	research	2003	Switzerland	https://www.ekah.admin.ch/inhalte/ekah-dateien/dokumentation/publikationen/f-Broschure-Gentechnik-Essen-2003.pdf	Switzerland Gene Technology for Food	https://www.ekah.admin.ch/inhalte/ekah-dateien/dokumentation/publikationen/e-Broschure-Gentechnik-Essen-2003.pdf	German	https://www.ekah.admin.ch/inhalte/ekah-dateien/dokumentation/publikationen/d-Broschure-Gentechnik-Essen-2003.pdf	Italian	https://www.ekah.admin.ch/inhalte/ekah-dateien/dokumentation/publikationen/i-Broschure-Gentechnik-Essen-2003.pdf	EURO	High income
Switzerland Génie génétique et pays en développement	French	research in developing countries	recherche dans les pays en développement	research	2004	Switzerland	https://www.ekah.admin.ch/inhalte/ekah-dateien/dokumentation/publikationen/f-Broschure-Gentechnik-Entwicklungslaender-2004.pdf	Switzerland Gene Technology and Developing Countries	https://www.ekah.admin.ch/inhalte/ekah-dateien/dokumentation/publikationen/e-Broschure-Gentechnik-Entwicklungslaender-2004.pdf	German	https://www.ekah.admin.ch/inhalte/ekah-dateien/dokumentation/publikationen/d-Broschure-Gentechnik-Entwicklungslaender-2004.pdf	Italian	https://www.ekah.admin.ch/inhalte/ekah-dateien/dokumentation/publikationen/i-Broschure-Gentechnik-Essen-2003.pdf	EURO	High income
Switzerland Recherches sur les primates : évaluation éthique	French	animals in research	animaux dans la recherche	research	2006	Switzerland	https://www.ekah.admin.ch/inhalte/ekah-dateien/dokumentation/publikationen/f-Broschure-Forschung-Primaten-2006.pdf	Switzerland Research on Primates - an ethical Evaluation	https://www.ekah.admin.ch/inhalte/ekah-dateien/dokumentation/publikationen/e-Broschure-Forschung-Primaten-2006.pdf	German	https://www.ekah.admin.ch/inhalte/ekah-dateien/dokumentation/publikationen/d_Forschung_an_Primaten.pdf	Italian	https://www.ekah.admin.ch/inhalte/ekah-dateien/dokumentation/publikationen/i-Broschure-Forschung-Primaten-2006.pdf	EURO	High income
Switzerland La dignité de la créature dans le règne végétal. La question du respect des plantes au nom de leur valeur morale Switzerland	French	environment and sustainability	végétaux	other	2008	Switzerland	https://www.ekah.admin.ch/inhalte/ekah-dateien/dokumentation/publikationen/e-Broschure-Wurde-Pflanze-2008.pdf	Switzerland The dignity of living beings with regard to plants. Moral consideration of plants for their own sake	https://www.ekah.admin.ch/inhalte/ekah-dateien/dokumentation/publikationen/e-Broschure-Wurde-Pflanze-2008.pdf	German	https://www.ekah.admin.ch/inhalte/ekah-dateien/dokumentation/publikationen/d-Broschure-Wurde-Pflanze-2008.pdf	Italian	https://www.ekah.admin.ch/inhalte/ekah-dateien/EKAH_Wuerde_der_Pflanzen_i_V_web.pdff.pdf	EURO	High income
Switzerland Biologie synthétique : réflexions éthiques	French	synthetic biology	biologie synthétique	research	2010	Switzerland	https://www.ekah.admin.ch/inhalte/ekah-dateien/dokumentation/publikationen/f-Synthetische_Bio_Broschuere.pdf	Switzerland Synthetic biology - Ethical considerations	https://www.ekah.admin.ch/inhalte/ekah-dateien/dokumentation/publikationen/e-Synthetische_Bio_Broschuere.pdf	German	https://www.ekah.admin.ch/inhalte/ekah-dateien/dokumentation/publikationen/d-Synthetische_Bio_Broschuere.pdf	Italian	https://www.ekah.admin.ch/inhalte/ekah-dateien/dokumentation/publikationen/i-Synthetische_Bio_Broschuere.pdf	EURO	High income
Switzerland Dissémination de plantes génétiquement modifiées – critères éthiques	French	genetically modified organisms (non-human)	organismes génétiquement modifiés (non humains)	research	2012	Switzerland	https://www.ekah.admin.ch/inhalte/ekah-dateien/dokumentation/publikationen/f-Broschuere_Freisetzung_von_GV-Pflanzen.pdf	Switzerland Release of genetically modified plants – ethical requirements	https://www.ekah.admin.ch/inhalte/ekah-dateien/dokumentation/publikationen/e-Broschuere_Freisetzung_von_GV-Pflanzen.pdf	German	https://www.ekah.admin.ch/inhalte/ekah-dateien/dokumentation/publikationen/d-Broschuere_Freisetzung_von_GV-Pflanzen.pdf	Italian	https://www.ekah.admin.ch/inhalte/ekah-dateien/dokumentation/publikationen/i-Broschuere_Freisetzung_von_GV-Pflanzen.pdf	EURO	High income
Switzerland Utilisation éthique des poissons	French	animal rights and welfare	droits et bien-être des animaux	other	2014	Switzerland	https://www.ekah.admin.ch/inhalte/ekah-dateien/dokumentation/publikationen/f-Broschuere_Ethischer_Umgang_mit_Fischen.pdf	Switzerland Ethical treatment of fish	https://www.ekah.admin.ch/inhalte/ekah-dateien/dokumentation/publikationen/e-Broschuere_Ethischer_Umgang_mit_Fischen.pdf	German	https://www.ekah.admin.ch/inhalte/ekah-dateien/dokumentation/publikationen/d-Broschuere_Ethischer_Umgang_mit_Fischen.pdf	Italian	https://www.ekah.admin.ch/inhalte/ekah-dateien/dokumentation/publikationen/i-Broschuere_Ethischer_Umgang_mit_Fischen.pdf	EURO	High income
Switzerland Liberté de la recherche et sécurité biologique - Réflexions éthiques à partir de l'exemple de la recherche à double usage préoccupante (dual use research of concern)	French	biosecurity	recherche à double usage préoccupante	research	2015	Switzerland	https://www.ekah.admin.ch/inhalte/ekah-dateien/dokumentation/publikationen/EKAH_Bericht_Forschungsfreiheit_f_Web_V.pdf			German	https://www.ekah.admin.ch/inhalte/ekah-dateien/dokumentation/publikationen/EKAH_Bericht_Forschungsfreiheit_d_Web_V.pdf			EURO	High income
Switzerland Nouvelles techniques de sélection végétale : réflexions éthiques	French	genetically modified crops and food	aliment génétiquement modifié	research	2016	Switzerland	https://www.ekah.admin.ch/inhalte/ekah-dateien/dokumentation/publikationen/EKAH_Nouvelle_techniques_de_selection_vegetale_2016.pdf	Switzerland New Plant Breeding Techniques – Ethical Considerations	https://www.ekah.admin.ch/inhalte/ekah-dateien/dokumentation/publikationen/EKAH_New_Plant_Breeding_Techniques_2016.pdf	German	https://www.ekah.admin.ch/inhalte/ekah-dateien/dokumentation/publikationen/EKAH_Neue_Pflanzenzuechtungsverfahren_2016.pdf	Italian	https://www.ekah.admin.ch/inhalte/ekah-dateien/dokumentation/publikationen/EKAH_Nouve_tecniche_di_selezione_vegetale_2016.pdf	EURO	High income
Switzerland L'idée de precaution dans le domaine de l'environnement. Exigences éthiques applicables à la réglementation des nouvelles biotechnologies	French	safety and precaution	principe de précaution	research	2018	Switzerland	https://www.ekah.admin.ch/inhalte/ekah-dateien/dokumentation/publikationen/EKAH_Broschu__re_Vorsorge_Umweltbereich_korr_f__18_V2.pdf	Switzerland Precaution in the environmental field. Ethical requirements for the regulation of new biotechnologies	https://www.ekah.admin.ch/inhalte/ekah-dateien/dokumentation/veranstaltungen/Veranstaltung_7._Mai_2018/EKAH_Broschu__re_Vorsorge_Umweltbereich_e__18_Web_V2.pdf	German	https://www.ekah.admin.ch/inhalte/ekah-dateien/dokumentation/veranstaltungen/Veranstaltung_7._Mai_2018/EKAH_Broschu__re_Vorsorge_Umweltbereich_d__18_Web_V2.pdf	Italian	https://www.ekah.admin.ch/inhalte/ekah-dateien/dokumentation/publikationen/EKAH_Broschu__re_Vorsorge_Umweltbereich_korr_i__18_V2.pdf	EURO	High income
Switzerland Le forçage génétique - Réflexions éthiques sur l’utilisation du forçage génétique (gene drive) dans l’environnement	French	genome editing	génie génétique	research	2019	Switzerland	https://www.ekah.admin.ch/inhalte/ekah-dateien/dokumentation/publikationen/EKAH_Bericht_Gene_Drives_FR_V.pdf	Switzerland Gene Drives - Ethical considerations on the use of gene drives in the environment	https://www.ekah.admin.ch/inhalte/ekah-dateien/dokumentation/publikationen/EKAH_Bericht_Gene_Drives_EN_V.pdf	German	https://www.ekah.admin.ch/inhalte/ekah-dateien/dokumentation/veranstaltungen/Veranstaltung_7._Mai_2018/EKAH_Broschu__re_Vorsorge_Umweltbereich_d__18_Web_V2.pdf			EURO	High income
Switzerland Concrétisation de la notion de dignité de la créature	French	genetically modified organisms (non-human)	organismes génétiquement modifiés (non humains)	other	1999	Switzerland	https://www.ekah.admin.ch/inhalte/ekah-dateien/dokumentation/stellungnahmen/f-Tierschutzgesetz-Wurde-Tiere-1999.pdf	Switzerland The dignity of creation	https://www.ekah.admin.ch/inhalte/ekah-dateien/dokumentation/stellungnahmen/e-Tierschutzgesetz-Wurde-Tiere-1999.pdf	German	https://www.ekah.admin.ch/inhalte/ekah-dateien/dokumentation/stellungnahmen/d-Tierschutzgesetz-Wurde-Tiere-1999.pdf			EURO	High income
Switzerland Gen-Lex: Projet mis en consultation. Prise de position provisoire	French	genetically modified organisms (non-human)	organismes génétiquement modifiés (non humains)	other	1998	Switzerland	http://www.ekah.admin.ch/fileadmin/ekah-dateien/dokumentation/stellungnahmen/f-Stellungnahme-Vernehmlassungsentwurf-1998.pdf			German	https://www.ekah.admin.ch/inhalte/ekah-dateien/dokumentation/stellungnahmen/d-Stellungnahme-Vernehmlassungsentwurf-1998.pdf			EURO	High income
Switzerland Deuxième procédure de consultation relative à la révision de la loi sur les brevets	French	patents	brevets	research	2004	Switzerland	https://www.ekah.admin.ch/inhalte/ekah-dateien/dokumentation/stellungnahmen/f-Stellungnahme-2-Vernehmlassung-RevPatG-2004.pdf			German	https://www.ekah.admin.ch/inhalte/ekah-dateien/dokumentation/stellungnahmen/d-Stellungnahme-2-Vernehmlassung-RevPatG-2004.pdf			EURO	High income
Switzerland Avis relatif au projet de loi fédérale sur la transplantation d'organes, detissus et de cellules (loi sur la transplantation, LTx) mis en consultation	French	xenotransplantation	xénogreffe	research	2000	Switzerland	https://www.ekah.admin.ch/inhalte/ekah-dateien/dokumentation/stellungnahmen/f-Vernehmlassungsentwurf-Transplantation-Organen-2000.pdf	Switzerland Statement on the draft bill of the Federal law relating to the transplanta-tion of organs, tissues and cells (Transplantation Law, TxG)	https://www.ekah.admin.ch/inhalte/ekah-dateien/dokumentation/stellungnahmen/e-Vernehmlassungsentwurf-Transplantation-Organen-2000.pdf	German	http://www.ekah.admin.ch/fileadmin/ekah-dateien/dokumentation/stellungnahmen/d-Vernehmlassungsentwurf-Transplantation-Organen-2000.pdf			EURO	High income
Switzerland Avis relatif à l’article 120, alinéa 2, de la version française de la constitution fédérale. Dignité de la créature	French	animal rights and welfare	droits et bien-être des animaux	other	2000	Switzerland	https://www.ekah.admin.ch/inhalte/ekah-dateien/dokumentation/stellungnahmen/f-Stellungnahme-FrVers-Art129BV-2000.pdf			German	https://www.ekah.admin.ch/inhalte/ekah-dateien/dokumentation/stellungnahmen/d-Stellungnahme-FrVers-Art129BV-2000.pdf			EURO	High income
Switzerland Prise de position de la CENH sur la réglementation des disséminations d’organismes génétiquement modifiés dansl’environnement	French	genetically modified organisms (non-human)	organismes génétiquement modifiés (non humains)	public health	2000	Switzerland	https://www.ekah.admin.ch/inhalte/ekah-dateien/dokumentation/stellungnahmen/f-Stellungnahme-Freisetzungen-gtvOrganismen-2000.pdf	Switzerland Regulation of the release of genetically modified organisms	https://www.ekah.admin.ch/inhalte/ekah-dateien/dokumentation/stellungnahmen/e-Stellungnahme-Freisetzungen-gtvOrganismen-2000.pdf	German	http://www.ekah.admin.ch/fileadmin/ekah-dateien/dokumentation/stellungnahmen/d-Stellungnahme-Freisetzungen-gtvOrganismen-2000.pdf			EURO	High income
Switzerland Evaluation éthique de la technologie "Terminator"	French	genetically modified organisms (non-human)	organismes génétiquement modifiés (non humains)	research	2000	Switzerland	http://www.ekah.admin.ch/fileadmin/ekah-dateien/dokumentation/stellungnahmen/f-Beurteilung-Terminator-Technologie-2000.pdf	Switzerland Ethical evaluation of "Terminator" technology	http://www.ekah.admin.ch/fileadmin/ekah-dateien/dokumentation/stellungnahmen/e-Beurteilung-Terminator-Technologie-2000.pdf	German	http://www.ekah.admin.ch/fileadmin/ekah-dateien/dokumentation/stellungnahmen/d-Beurteilung-Terminator-Technologie-2000.pdf			EURO	High income
Switzerland Considérations éthiques concernant la brevetabilité des animaux et des plantes	French	patents	brevets	research	2001	Switzerland	http://www.ekah.admin.ch/fileadmin/ekah-dateien/dokumentation/stellungnahmen/f-Etik-PatentPflTiere-2001.pdf			German	http://www.ekah.admin.ch/fileadmin/ekah-dateien/dokumentation/stellungnahmen/d-Etik-PatentPflTiere-2001.pdf			EURO	High income
Switzerland Prise de position concernant l'initiative populaire "pour des aliments produits sans manipulations génétiques"	French	genetically modified crops and food	aliment génétiquement modifié	research	2005	Switzerland	http://www.ekah.admin.ch/fileadmin/ekah-dateien/dokumentation/stellungnahmen/f-Stellungnahme-Lebensmittel-gtFreierLW-2005.pdf			German	http://www.ekah.admin.ch/fileadmin/ekah-dateien/dokumentation/stellungnahmen/d-Stellungnahme-Lebensmittel-gtFreierLW-2005.pdf			EURO	High income
Switzerland Critères éthiques applicables à la dissémination expérimentale et commerciale de plantes transgéniques	French	genetically modified organisms (non-human)	organismes génétiquement modifiés (non humains)	research	2011	Switzerland	https://www.ekah.admin.ch/inhalte/ekah-dateien/dokumentation/gutachten/EKAH_Ethische_Anforderungen_an_Freisetzungen_F_111212.pdf			German	http://www.ekah.admin.ch/fileadmin/ekah-dateien/dokumentation/gutachten/EKAH_Ethische_Anforderungen_an_Freisetzungen_D_111202.pdf			EURO	High income
Switzerland Prise de position de la Commission fédérale d’éthique pour le génie génétique dans le domaine non humain sur la demande de la Société Plüss-Staufer concernant une dissémination expérimentale de maïs T-25 à Oftringen	French	genetically modified crops and food	aliment génétiquement modifié	research	1999	Switzerland	https://www.ekah.admin.ch/inhalte/ekah-dateien/dokumentation/stellungnahmen/f-Gesuch-Freisetzungs-gtvMais-1999.pdf			German	https://www.ekah.admin.ch/inhalte/ekah-dateien/dokumentation/stellungnahmen/d-Gesuch-Freisetzungs-gtvMais-1999.pdf			EURO	High income
Switzerland Dissémination expérimentale de lignées de blé transgénique et d'hybrides de blé transgénique x Aegilops cylindrica	French	genetically modified crops and food	aliment génétiquement modifié	research	2007	Switzerland	https://www.ekah.admin.ch/inhalte/ekah-dateien/dokumentation/stellungnahmen/f-Gesuche-Weizen-2007.pdf			German	https://www.ekah.admin.ch/inhalte/ekah-dateien/dokumentation/stellungnahmen/d-Gesuche-Weizen-2007.pdf			EURO	High income
Tunisia Clonage FR 1997	French	cloning		research	1997	Tunisia	http://www.comiteethique.rns.tn/ethique/avis/avis3.pdf							EMRO	Lower middle income
Tunisia Creation comites ethique locaux FR 1997	French	ethics committees and commissions		clinical context	1997	Tunisia	http://www.comiteethique.rns.tn/ethique/avis/avis2.pdf							EMRO	Lower middle income
Tunisia Prélèvement d'organes et tissus sur cadavres	French	organ transplantation		public health	2007	Tunisia	http://www.comiteethique.rns.tn/ethique/avis/AVIS_DON_ORGANES.pdf							EMRO	Lower middle income
Tunisia Procréation médicalement assistée	French	assisted reproductive technology		clinical context	1996	Tunisia	http://www.comiteethique.rns.tn/ethique/avis/avis1.pdf							EMRO	Lower middle income
Tunisia Progrès technologiques - Dépenses santé	French	health systems		public health	1999	Tunisia	http://www.comiteethique.rns.tn/ethique/avis/avis4.pdf							EMRO	Lower middle income
Tunisia Gestion de tissus d’embryons, de fœtus et de corps d’enfants morts-nés ou décédés au cours de la période néonatale	French	human biomaterials		clinical context	2007	Tunisia	http://www.comiteethique.rns.tn/ethique/avis/morts.pdf							EMRO	Lower middle income
Tunisia VIH SIDA	French	HIV		public health	2009	Tunisia	http://www.comiteethique.rns.tn/ethique/avis/AVISVIHSIDA.pdf							EMRO	Lower middle income
Tunisia La déclaration universelle sur le génome humain et les droits de l’homme. Le principe de confidentialité des données génétiques FR 2001	French	genetics and genomics	génétique	research	2001	Tunisia	http://www.comiteethique.rns.tn/ethique/CONFERENCES_ET_PUBLICATIONS/DECLARATION_UNIVERSELLE_GENOME_HUMAIN.doc							EMRO	Lower middle income
Tunisia Spécificités des Comités d’éthique propres aux pays émergentes : exemple de la Tunisie FR 2001	French	ethics committees and commissions	comités d’éthique	other	2001	Tunisia	http://www.comiteethique.rns.tn/ethique/CONFERENCES_ET_PUBLICATIONS/SPECIF_COMITES_ETHIQUES.doc							EMRO	Lower middle income
Tunisia Islam et bioéthique FR 2001	French	Islamic bioethics	bioéthique islamique	other	2001	Tunisia	http://www.comiteethique.rns.tn/ethique/CONFERENCES_ET_PUBLICATIONS/ISLAM_BIOETHIQUE.pdf							EMRO	Lower middle income
Tunisia Biotechnologies et les défis lancés à l’éthique FR 2002	French	emerging biotechnologies	technologies émergentes	research	2002	Tunisia	http://www.comiteethique.rns.tn/ethique/CONFERENCES_ET_PUBLICATIONS/BIOTECHNOLOGIE.pdf							EMRO	Lower middle income
Tunisia Xénogreffes et éthique FR 2002	French	xenotransplantation	xénogreffe	research	2002	Tunisia	http://www.comiteethique.rns.tn/ethique/CONFERENCES_ET_PUBLICATIONS/XENOGREFFES_ETHIQUE.doc							EMRO	Lower middle income
Tunisia Greffe d’organes et éthique médicale	French	organ transplantation	greffe d’organes	public health	2003	Tunisia	http://www.comiteethique.rns.tn/ethique/CONFERENCES_ET_PUBLICATIONS/GREFFE_ORGANES_ETHIQUE_MEDICALE1.pdf							EMRO	Lower middle income
Tunisia Le recueil des données génétiques humaines. A quelles fins ? Considérations éthiques FR 2003	French	genetics and genomics	génétique	research	2003	Tunisia	http://www.comiteethique.rns.tn/ethique/CONFERENCES_ET_PUBLICATIONS/RECUEIL_DONNEES_GENETIQUES_HUMAINES.doc							EMRO	Lower middle income
Tunisia Le clonage reproductif et thérapeutique. Considérations éthiques et juridiques FR 2003	French	cloning		research	2003	Tunisia	http://www.comiteethique.rns.tn/ethique/CONFERENCES_ET_PUBLICATIONS/CLONAGE_THERAPEUTIQUE_REPRODUCTIF.doc							EMRO	Lower middle income
Tunisia Santé, éthique et argent : une indispensable conciliation FR 2004	French	resource allocation	économie de la santé et éthique	public health	2004	Tunisia	http://www.comiteethique.rns.tn/ethique/CONFERENCES_ET_PUBLICATIONS/SANTE_ETHIQUE_ARGENT.doc							EMRO	Lower middle income
Tunisia Vers une déclaration relative à des normes universelles en matière de bioéthique FR 2005	French	bioethics (general)	bioéthique (en general)	other	2005	Tunisia	Vers une déclaration relative à des normes universelles en matière de bioéthique							EMRO	Lower middle income
Tunisia Equité et Droit à la Santé FR 2011	French	human rights		public health	2011	Tunisia	http://www.comiteethique.rns.tn/ethique/actualite/EQUITE-DROIT-SANTE.doc							EMRO	Lower middle income
Tunisia Questions éthiques soulevées par la réanimation des nouveau-nés en état de détresse FR 1995	French	pediatrics	santé du nouveau-né	clinical context	1995	Tunisia	http://www.comiteethique.rns.tn/ethique/CONFERENCES_ET_PUBLICATIONS/QUESTIONS_ETHIQUES_SOULEVEES.pdf							EMRO	Lower middle income
Tunisia L’éthique FR 1995	French	bioethics (general)	bioéthique (en general)	other	1995	Tunisia	http://www.comiteethique.rns.tn/ethique/CONFERENCES_ET_PUBLICATIONS/ETHIQUE.doc							EMRO	Lower middle income
Tunisia Ethique, progrès et technique médicale FR 1996	French	emerging biotechnologies	technologies émergentes	public health	1996	Tunisia	http://www.comiteethique.rns.tn/ethique/CONFERENCES_ET_PUBLICATIONS/ETHIQUE_PROGRES_TECHNIQUE_MEDICALE.pdf							EMRO	Lower middle income
Tunisia Accès aux soins, expérimentations sur des sujets humains et éthique dans le contexte tunisien FR 1996	French	access to healthcare	l’accès à la santé	public health	1996	Tunisia	http://www.comiteethique.rns.tn/ethique/CONFERENCES_ET_PUBLICATIONS/ACCES_AUX_SOINS.pdf							EMRO	Lower middle income
Tunisia La procréation médicalement assistée. Problèmes médicaux actuels et éthique FR 1997	French	assisted reproductive technology	procréation médicalement assistée	clinical context	1997	Tunisia	http://www.comiteethique.rns.tn/ethique/CONFERENCES_ET_PUBLICATIONS/PROCREATION_MEDICALEMENT_ASSISTE.pdf							EMRO	Lower middle income
Tunisia Ethique et thérapie par substitution d’organes FR 1997	French	organ transplantation	greffe d’organes	public health	1997	Tunisia	http://www.comiteethique.rns.tn/ethique/CONFERENCES_ET_PUBLICATIONS/ETHIQUE_THERAPIE_SUBSTITUTION_ORGANES.pdf							EMRO	Lower middle income
Tunisia Tradition arabo-musulmane. Problèmes éthiques pour le Pédiatre FR 1998	French	Islamic bioethics	bioéthique islamique	clinical context	1998	Tunisia	http://www.comiteethique.rns.tn/ethique/CONFERENCES_ET_PUBLICATIONS/TRADITION_ARABO.pdf							EMRO	Lower middle income
Tunisia Télémédecine. Problèmes éthiques et médico-légaux FR 1998	French	digital health	technologies émergentes	public health	1998	Tunisia	http://www.comiteethique.rns.tn/ethique/CONFERENCES_ET_PUBLICATIONS/TELEMEDECINE.pdf							EMRO	Lower middle income
Tunisia La pédiatrie au Maghreb et les enjeux bioéthiques. Vers l’élaboration d’un mécanisme commun de régulation FR 1999	French	pediatrics	pédiatrie	clinical context	1999	Tunisia	http://www.comiteethique.rns.tn/ethique/CONFERENCES_ET_PUBLICATIONS/PEDIATRIE_MAGHREB_ENJEUX_BIOETHIQUES.pdf							EMRO	Lower middle income
Tunisia Médecine fœtale : pratiques cliniques enjeux éthiques et juridiques dans le contexte socio-culturel tunisien FR 1999	French	pregnancy and antenatal care	soin prénatal	clinical context	1999	Tunisia	http://www.comiteethique.rns.tn/ethique/CONFERENCES_ET_PUBLICATIONS/MEDECINE_FOETALE.pdf							EMRO	Lower middle income
Tunisia Evolution de l’échographie en Tunisie. De la pratique de routine à la médecine fœtale et ses enjeux éthiques FR 1999	French	pregnancy and antenatal care	soin prénatal	clinical context	1999	Tunisia	http://www.comiteethique.rns.tn/ethique/CONFERENCES_ET_PUBLICATIONS/EVOLUTION_ECHOGRAPHIE.pdf							EMRO	Lower middle income
Tunisia Le vieillissement FR 1999	French	ageing	le vieillissement	public health	1999	Tunisia	http://www.comiteethique.rns.tn/ethique/CONFERENCES_ET_PUBLICATIONS/VIEILLISSEMENT.pdf							EMRO	Lower middle income
Tunisia La responsabilité face au processus reproductif humain. Réflexions bioéthiques FR 2000	French	assisted reproductive technology		clinical context	1999	Tunisia	http://www.comiteethique.rns.tn/ethique/CONFERENCES_ET_PUBLICATIONS/RESPONSABILITE_FACE_PROCESSUS_REPRODUCTIF_HUMAIN.pdf							EMRO	Lower middle income
Tunisia Santé et qualité de vie à l’heure de la mondialisation FR 2000	French	genetics and genomics		public health	2000	Tunisia	http://www.comiteethique.rns.tn/ethique/CONFERENCES_ET_PUBLICATIONS/SANT_QUALITE_VIE.pdf							EMRO	Lower middle income
Tunisia Le diagnostic anténatal et handicap : aspects cliniques, éthiques et juridiques FR 2000	French	prenatal diagnosis	diagnostic prénatal	clinical context	2000	Tunisia	http://www.comiteethique.rns.tn/ethique/CONFERENCES_ET_PUBLICATIONS/DIAGNOSTIC_ANTENATAL_HANDICAP.pdf							EMRO	Lower middle income
Tunisia La médecine prédictive. Les champs d’application. Responsabilité éthique et juridique FR 2001	French	emerging biotechnologies	technologies émergentes	clinical context	2001	Tunisia	http://www.comiteethique.rns.tn/ethique/CONFERENCES_ET_PUBLICATIONS/MEDECINE_PREDICTIVE_CHAMPS_APPLICATIONS.doc							EMRO	Lower middle income
UK Biofuels EN 2011	English	environment and sustainability		other	2011	UK	http://nuffieldbioethics.org/wp-content/uploads/2014/07/Biofuels_ethical_issues_FULL-REPORT_0.pdf							EURO	High income
UK Biofuels Summary EN 2011	English	environment and sustainability		other	2011	UK	http://nuffieldbioethics.org/wp-content/uploads/2014/07/Biofuels-_ethical_issues_EXECUTIVE-SUMMARY.pdf							EURO	High income
UK Critical care decisions in fetal and neonatal medicine Summary EN 2006	English	pregnancy and antenatal care		clinical context	2006	UK	http://nuffieldbioethics.org/wp-content/uploads/2014/07/CCD-Short-Version-FINAL.pdf							EURO	High income
UK Critical care decisions in fetal and neonatal medicine EN 2006	English	pregnancy and antenatal care		clinical context	2006	UK	http://nuffieldbioethics.org/wp-content/uploads/2014/07/CCD-web-version-22-June-07-updated.pdf							EURO	High income
UK Dementia EN 2009	English	dementia		clinical context	2009	UK	http://nuffieldbioethics.org/wp-content/uploads/2014/07/Dementia-report-Oct-09.pdf							EURO	High income
UK Ethics of research related to healthcare in developing countries EN 2002	English	research in developing countries		research	2002	UK	http://nuffieldbioethics.org/wp-content/uploads/2014/07/Ethics-of-research-related-to-healthcare-in-developing-countries-I.pdf							EURO	High income
UK Genetic Screening a Supplement to the 1993 Report EN 2006	English	genetics and genomics		public health	2006	UK	http://nuffieldbioethics.org/wp-content/uploads/2014/07/Genetic-Screening-a-Supplement-to-the-1993-Report-2006.pdf							EURO	High income
UK Genetic screening EN 1993	English	genetics and genomics		public health	1993	UK	http://nuffieldbioethics.org/wp-content/uploads/2014/07/Genetic_screening_report.pdf							EURO	High income
UK Genetics and human behaviour Summary EN 2006	English	genetics and genomics		other	2006	UK	http://nuffieldbioethics.org/wp-content/uploads/2014/07/GHB-Summary.pdf							EURO	High income
UK Genetics and human behaviour EN 2002	English	genetics and genomics		other	2002	UK	http://nuffieldbioethics.org/wp-content/uploads/2014/07/Genetics-and-human-behaviour.pdf							EURO	High income
UK GM crops EN 1999	English	genetically modified crops and food		research	1999	UK	http://nuffieldbioethics.org/wp-content/uploads/2014/07/GM-crops-full-report.pdf							EURO	High income
UK GM crops in developing countries EN 2004	English	genetically modified crops and food		research	2004	UK	http://nuffieldbioethics.org/wp-content/uploads/GM-Crops-Discussion-Paper-2003.pdf							EURO	High income
UK GM crops in developing countries Summary EN 2004	English	genetically modified crops and food		research	2004	UK	http://nuffieldbioethics.org/wp-content/uploads/2014/07/GM-Crops-short-version-FINAL.pdf							EURO	High income
UK Human bodies donation for medicine and research EN 2011	English	human biomaterials		research	2011	UK	http://nuffieldbioethics.org/wp-content/uploads/2014/07/Donation_full_report.pdf							EURO	High income
UK Human bodies donation for medicine and research Summary EN 2011	English	human biomaterials		research	2011	UK	http://nuffieldbioethics.org/wp-content/uploads/2014/07/Donation_Summary_and_recommendations.pdf							EURO	High income
UK Human tissue. Ethical and legal issues	English	human biomaterials		research	1995	UK	http://nuffieldbioethics.org/wp-content/uploads/2014/07/Human-tissue.pdf							EURO	High income
UK Medical profiling and online medicine EN 2010	English	digital health		public health	2010	UK	http://nuffieldbioethics.org/wp-content/uploads/2014/07/Medical-profiling-and-online-medicine-the-ethics-of-personalised-healthcare-in-a-consumer-age-Web-version-reduced.pdf							EURO	High income
UK Medical profiling and online medicine Summary EN 2010	English	digital health		public health	2010	UK	http://nuffieldbioethics.org/wp-content/uploads/2014/07/Personlised-healthcare-Executive-summary.pdf							EURO	High income
UK Mental disorders and genetics EN 1998	English	psychiatry and mental health		other	1998	UK	http://nuffieldbioethics.org/wp-content/uploads/2014/07/Mental-disorders-and-genetics-the-ethical-context.pdf							EURO	High income
UK Pharmacogenetics EN 2003	English	genetics and genomics		research	2003	UK	http://nuffieldbioethics.org/wp-content/uploads/2014/07/Pharmacogenetics-Report.pdf							EURO	High income
UK Pharmacogenetics Summary EN 2006	English	genetics and genomics		research	2006	UK	http://nuffieldbioethics.org/wp-content/uploads/2014/07/pharm_short_version-FINAL-updated-2006.pdf							EURO	High income
UK Public health EN 2007	English	health systems		public health	2007	UK	http://nuffieldbioethics.org/wp-content/uploads/2014/07/Public-health-ethical-issues.pdf							EURO	High income
UK Public health Summary EN 2007	English	health systems		public health	2007	UK	http://nuffieldbioethics.org/wp-content/uploads/2014/07/Public-health-executive-summary.pdf							EURO	High income
UK Research related to healthcare in developing countries EN 2005	English	research in developing countries		research	2005	UK	http://nuffieldbioethics.org/wp-content/uploads/2014/07/Ethics-of-research-related-to-healthcare-in-developing-countries-I.pdf							EURO	High income
UK Solidarity EN 2011	English	bioethics (general)		other	2011	UK	http://nuffieldbioethics.org/wp-content/uploads/2014/07/Solidarity_report_FINAL.pdf							EURO	High income
UK Solidarity Summary EN 2011	English	bioethics (general)		other	2011	UK	http://nuffieldbioethics.org/wp-content/uploads/2014/07/Solidarity_report_FOR_WEB_summary.pdf							EURO	High income
UK Stem cell therapy EN 2000	English	embryos in research		research	2000	UK	http://nuffieldbioethics.org/wp-content/uploads/2014/07/Stem-cell-therapy-discussion-paper.pdf							EURO	High income
UK The ethics of patenting DNA EN 2002	English	patents		research	2002	UK	http://nuffieldbioethics.org/wp-content/uploads/2014/07/The-ethics-of-patenting-DNA-a-discussion-paper.pdf							EURO	High income
UK The ethics of research in developing countries Summary EN 2006	English	research in developing countries		research	2006	UK	http://nuffieldbioethics.org/wp-content/uploads/2014/07/HRRDC-short-Version-final.pdf			French	http://nuffieldbioethics.org/wp-content/uploads/2014/07/Ethics-of-research-related-to-healthcare-in-developing-countries-French.pdf	Spanish	http://nuffieldbioethics.org/wp-content/uploads/2014/07/Ethics-of-research-related-to-healthcare-in-developing-countries-Spanish.pdf	EURO	High income
UK The ethics of research involving animals EN 2005	English	animals in research		research	2005	UK	http://nuffieldbioethics.org/wp-content/uploads/The-ethics-of-research-involving-animals-full-report.pdf							EURO	High income
UK The ethics of research involving animals Summary EN 2005	English	animals in research		research	2005	UK	http://nuffieldbioethics.org/wp-content/uploads/The-ethics-of-research-involving-animals-summary-recs-only.pdf							EURO	High income
UK The forensic use of bioinformation EN 2007	English	biometrics and forensics		other	2007	UK	http://nuffieldbioethics.org/wp-content/uploads/The-forensic-use-of-bioinformation-ethical-issues.pdf							EURO	High income
UK The forensic use of bioinformation Summary EN 2007	English	biometrics and forensics		other	2007	UK	http://nuffieldbioethics.org/wp-content/uploads/The-forensic-use-of-bioinformation-executive-summary.pdf							EURO	High income
UK Xenotransplantation EN 1996	English	xenotransplantation		research	1996	UK	http://nuffieldbioethics.org/wp-content/uploads/xenotransplantation.pdf							EURO	High income
UK Human Embryo Culture	English	embryos in research		research	2017	UK	http://nuffieldbioethics.org/wp-content/uploads/Human-Embryo-Culture-web-FINAL.pdf							EURO	High income
UK The Culture of Scientific Research in the UK	English	research integrity		research	2014	UK	http://nuffieldbioethics.org/wp-content/uploads/Nuffield_research_culture_full_report_web.pdf							EURO	High income
UK Non-invasive prenatal testing	English	prenatal diagnosis		clinical context	2017	UK	http://nuffieldbioethics.org/wp-content/uploads/NIPT-ethical-issues-full-report.pdf							EURO	High income
UK Novel Neurotechnologies. Intervening In The Brain	English	neuroscience		research	2013	UK	http://nuffieldbioethics.org/wp-content/uploads/2013/06/Novel_neurotechnologies_report_PDF_web_0.pdf							EURO	High income
UK (un)natural. Ideas about Naturalness in Public and Political Debates about Science, Technology and Medicine	English	public discourse and awareness		other	2015	UK	http://nuffieldbioethics.org/wp-content/uploads/Nuffield_Council_Naturalness_booklet.pdf							EURO	High income
UK Ideas about Naturalness in Public and Political Debates about Science, Technology and Medicine	English	public discourse and awareness		other	2015	UK	http://nuffieldbioethics.org/wp-content/uploads/Naturalness-analysis-paper.pdf							EURO	High income
UK Novel Techniques for the Prevention of Mitochondrial DNA Disorders. An Ethical Review	English	mitochondrial replacement therapy		research	2012	UK	http://nuffieldbioethics.org/wp-content/uploads/2014/06/Novel_techniques_for_the_prevention_of_mitochondrial_DNA_disorders_compressed.pdf							EURO	High income
UK Genome Editing	English	genome editing		research	2016	UK	http://nuffieldbioethics.org/wp-content/uploads/Genome-editing-an-ethical-review.pdf							EURO	High income
UK Genome Editing and Human Reproduction	English	genome editing		research	2018	UK	http://nuffieldbioethics.org/wp-content/uploads/Genome-editing-and-human-reproduction-FINAL-website.pdf							EURO	High income
UK Emerging Biotechnologies. Technology, Choice and the Public Good	English	emerging biotechnologies		research	2012	UK	http://nuffieldbioethics.org/wp-content/uploads/2014/07/Emerging_biotechnologies_full_report_web_0.pdf							EURO	High income
UK Donor Conception. Ethical Aspects of Information Sharing	English	gamete donation		clinical context	2013	UK	http://nuffieldbioethics.org/wp-content/uploads/2014/06/Donor_conception_report_2013.pdf							EURO	High income
UK Cosmetic Procedures. Ethical Issues	English	aesthetic surgery		clinical context	2017	UK	http://nuffieldbioethics.org/wp-content/uploads/Cosmetic-procedures-full-report.pdf							EURO	High income
[truncated: 72 more rows]
